# Supplementary material for: Analysis of the Genes Involved in Thiocyanate Oxidation during Growth in Continuous Culture of the Haloalkaliphilic Sulfur-Oxidizing Bacterium Thioalkalivibrio thiocyanoxidans ARh 2T Using Transcriptomics
Source: mSystems. 2017 Dec 26;2(6):e00102-17. doi: 10.1128/mSystems.00102-17 (PMC5744179; doi:10.1128/mSystems.00102-17)
Supplement: TABLE S2 [file sys006172159st2.xlsx]

## Sheet: DE data
					RAW COUNTS
Locus tag	logFC (TC/TS)	logCPM	LR	Pvalue	A-1 (SCN)	A-2 (SCN)	B (SCN)	D (SCN)	C-1 (S2O3)	C-2 (S2O3)	E (S2O3)	F (S2O3)	Annotation
G372_RS0100005	-0.810599	5.9533	19.733	8.9e-06	286	195	327	235	597	545	515	540	hypothetical protein
G372_RS0100015	-0.88544	6.91835	12.0525	0.000517218	342	353	266	189	2540	1132	979	973	hypothetical protein
G372_RS0100025	-0.918088	7.0099	20.2689	6.73e-06	487	439	723	718	995	1052	1028	1126	hypothetical protein
G372_RS0100030	-1.07016	5.5759	23.1398	1.51e-06	145	155	238	219	421	526	329	428	hypothetical protein
G372_RS0100040	0.0721452	8.45063	0.180013	0.671362	2501	2160	2214	1239	3405	2312	2380	2174	hypothetical protein
G372_RS0100045	2.145	10.205	62.464	2.71e-15	19216	15750	12821	2678	3060	2325	2637	2446	GTP-binding protein TypA
G372_RS0100050	0.0716474	7.14975	0.154635	0.694144	891	880	1222	752	930	890	817	842	phosphatidylglycerophosphatase
G372_RS0100055	0.754729	7.83355	17.7826	2.48e-05	1994	1831	2338	1199	1294	984	1004	931	thiamine-monophosphate kinase
G372_RS0100060	1.10668	6.7591	31.6739	1.82e-08	1271	927	991	558	626	399	364	370	antitermination protein NusB
G372_RS0100065	-1.23095	7.5935	34.0794	5.29e-09	560	510	980	845	1652	1941	1681	1852	hypothetical protein
G372_RS0100070	-0.461629	6.57435	6.5618	0.0104191	567	400	532	438	859	730	655	755	hypothetical protein
G372_RS0100075	1.16153	7.38253	24.9374	5.92e-07	1741	1526	1638	1382	467	520	447	353	hypothetical protein
G372_RS0100080	-0.335388	6.03459	2.55712	0.109798	363	414	387	213	452	604	446	515	ParA
G372_RS0100085	-0.435095	5.65053	5.22816	0.022224	276	216	239	142	598	445	327	427	hypothetical protein
G372_RS0100095	0.158676	3.05399	0.393156	0.530645	66	54	55	49	51	64	36	33	N/A
G372_RS0100100	-0.195522	7.84395	1.29249	0.25559	1508	1274	1470	1025	1762	1718	1380	1719	hypothetical protein
G372_RS0100105	0.671303	3.36312	6.48263	0.0108934	125	75	87	36	43	62	41	47	N/A
G372_RS0100110	-0.3322	5.25865	3.11509	0.0775702	225	189	206	151	374	329	276	241	N/A
G372_RS0100115	0.533635	4.68102	5.20523	0.0225191	298	200	200	145	78	134	113	106	N/A
G372_RS0100120	1.31095	6.65802	23.7084	1.12e-06	1677	810	753	494	467	348	318	280	N/A
G372_RS0100125	-0.182362	5.82561	0.548265	0.459027	358	192	304	232	884	420	289	358	hypothetical protein
G372_RS0100130	-0.408053	4.55604	3.36992	0.066397	97	108	173	103	204	215	154	154	hypothetical protein
G372_RS0100135	-0.652383	7.42216	12.4079	0.000427518	882	806	1027	688	1041	1530	1330	1520	hypothetical protein
G372_RS0100140	-0.555436	6.85914	8.20898	0.00416835	650	588	627	391	810	1167	920	881	hypothetical protein
G372_RS0100145	-0.522704	7.4001	7.61762	0.00578007	985	944	891	673	1044	1596	1301	1254	replication protein RepB
G372_RS0100155	-0.54922	6.48538	9.94351	0.00161417	469	375	532	359	767	731	696	728	hypothetical protein
G372_RS0100160	-0.844887	10.1328	21.8253	2.99e-06	4357	3656	4437	2888	15289	10254	9638	10151	hypothetical protein
G372_RS0100165	-1.2723	6.00021	27.8811	1.29e-07	170	171	298	356	566	563	572	574	UDP-N-acetylglucosamine 2-epimerase
G372_RS0100170	-1.23475	4.74502	16.3815	5.18e-05	56	61	97	116	421	240	228	198	polysaccharide deacetylase
G372_RS0100175	-1.575	4.816	37.586	8.75e-10	56	50	74	86	439	269	278	253	polysaccharide deacetylase
G372_RS0100180	-0.882363	4.65384	14.6545	0.000129128	84	55	104	72	436	204	215	187	hypothetical protein
G372_RS0100185	-0.398979	5.86968	4.8205	0.0281232	342	290	378	244	409	419	464	459	hypothetical protein
G372_RS0100190	-0.267816	5.3843	1.16459	0.280515	215	326	351	236	102	332	260	241	phosphohistidine phosphatase
G372_RS0100195	0.688474	6.83832	15.4125	8.64e-05	1056	947	1044	595	632	540	494	487	proteasome-type protease
G372_RS0100200	0.12246	7.36341	0.504257	0.477636	1179	1090	1290	881	1028	935	1050	900	hypothetical protein
G372_RS0100205	0.440634	6.95334	5.14643	0.0232942	936	868	1017	716	966	575	634	586	hypothetical protein
G372_RS0100210	0.305708	4.79858	2.44967	0.117549	226	174	231	109	210	141	179	161	hypothetical protein
G372_RS0100215	0.495341	3.66465	3.12151	0.0772652	107	58	99	64	150	51	76	45	hypothetical protein
G372_RS0100220	-0.421658	7.49646	5.13695	0.0234218	854	900	1030	612	1832	1533	1543	1206	N/A
G372_RS0100225	-0.36144	2.32984	1.55193	0.212851	16	20	21	15	82	35	36	28	thiamine-phosphate synthase
G372_RS0100230	-0.398301	4.09122	3.87526	0.0490026	91	84	96	65	152	134	117	135	phosphomethylpyrimidine kinase
G372_RS0100235	1.26469	4.99316	38.88	4.51e-10	364	285	301	72	276	140	114	122	hypothetical protein
G372_RS0100240	1.23209	5.55562	24.481	7.5e-07	673	454	386	113	259	192	179	190	phosphoserine phosphatase
G372_RS0100250	-0.671775	9.67237	14.9451	0.000110687	3882	3553	4344	3660	6722	6829	5977	7234	hypothetical protein
G372_RS0100255	-0.989636	8.44218	30.2221	3.85e-08	1349	1189	1376	1204	3652	3384	2896	3308	hypothetical protein
G372_RS0100260	-1.02171	7.78372	32.2194	1.38e-08	814	667	921	635	2448	2263	1784	2206	hypothetical protein
G372_RS0100265	-0.795072	7.04402	21.1023	4.35e-06	603	503	676	574	1112	1219	1043	1107	hypothetical protein
G372_RS0100270	-0.553739	8.21432	6.55495	0.0104593	1693	859	1533	1231	3864	2167	2225	2219	hypothetical protein
G372_RS0100275	-0.839594	8.04214	17.8242	2.42e-05	1034	921	1603	1360	2039	2454	2030	2088	hypothetical protein
G372_RS0100280	-0.237989	7.00154	1.80823	0.178721	700	786	905	640	816	920	857	893	Sulphatase-modifying factor protein
G372_RS0100290	-0.87593	8.38147	24.754	6.51e-07	1337	1191	1657	1175	3144	3025	3089	2897	hypothetical protein
G372_RS0100295	-0.477738	6.33837	6.33534	0.0118355	397	389	533	482	549	635	541	560	hypothetical protein
G372_RS0100300	-1.16109	11.4156	44.4271	2.64e-11	9588	7040	9432	6596	34339	27780	26265	26297	channel protein TolC
G372_RS0100305	0.284606	2.56222	0.992023	0.319248	35	32	48	27	60	48	21	22	N/A
G372_RS0100310	-0.509943	3.97994	5.19824	0.0226098	76	103	95	68	74	138	119	116	N/A
G372_RS0100315	0.24917	8.35677	1.34268	0.246562	2246	2758	2995	1210	1578	2160	2002	1848	S-adenosylmethionine tRNA ribosyltransferase
G372_RS0100320	1.43592	9.10722	50.1194	1.45e-12	7763	5394	5040	2300	2747	1711	1598	1729	queuine tRNA-ribosyltransferase
G372_RS0100325	1.503	9.291	31.391	2.11e-08	9373	7391	5881	2136	1705	2274	1506	1727	preprotein translocase subunit YajC
G372_RS0100330	0.138962	6.4609	0.577247	0.447394	594	425	600	294	1189	544	522	545	O-succinylhomoserine sulfhydrylase
G372_RS0100335	-0.429892	6.68682	5.36164	0.0205845	522	454	662	484	928	743	799	735	cardiolipin synthetase
G372_RS0100340	-0.444218	4.6409	5.06181	0.0244586	145	113	152	140	176	200	174	159	hypothetical protein
G372_RS0100350	-0.10511	5.3146	0.185988	0.666277	215	184	250	209	494	224	231	259	ATPase
G372_RS0100355	-0.393016	5.66404	3.15106	0.0758775	212	222	310	227	601	344	347	385	Bilirubin oxidase
G372_RS0100360	0.00850297	4.51523	0.00179029	0.96625	142	130	124	61	286	166	144	154	anaerobic ribonucleoside triphosphate reductase
G372_RS0100370	0.639302	10.4859	10.3687	0.00128172	13500	12019	9574	3672	13762	7535	7845	8091	glutamate synthase subunit alpha
G372_RS0100375	0.0370655	6.7826	0.0445363	0.832859	755	618	729	441	1113	756	732	620	DNA primase
G372_RS0100380	0.754605	10.711	6.59503	0.0102264	20489	15918	7753	3207	13903	9018	9217	9330	RNA polymerase sigma factor RpoD
G372_RS0100385	1.49784	4.33813	41.5675	1.14e-10	230	224	186	88	124	77	52	41	N/A
G372_RS0100390	-0.873773	8.81392	25.9751	3.46e-07	1930	1607	2163	1738	4144	4239	3613	4116	Fur family transcriptional regulator
G372_RS0100395	0.185613	7.30826	0.968403	0.325079	1125	1116	1475	790	759	992	878	893	membrane protein SmpA
G372_RS0100400	0.627673	5.32148	10.5713	0.00114856	379	332	333	165	249	230	191	166	hypothetical protein
G372_RS0100405	0.304749	5.72932	2.85672	0.0909929	442	335	365	205	505	319	292	303	hypothetical protein
G372_RS0100410	-0.543059	7.26495	9.99603	0.00156878	812	592	904	569	1491	1366	1136	1213	transporter
G372_RS0100415	0.225678	6.08859	1.36386	0.242869	485	514	570	260	418	461	359	429	SsrA-binding protein
G372_RS0100420	0.825598	4.28707	14.3522	0.0001516	165	129	187	72	208	106	83	66	hypothetical protein
G372_RS0100425	0.788405	3.63052	8.27304	0.0040238	109	78	93	60	149	65	48	33	hypothetical protein
G372_RS0100430	0.334012	4.11535	2.08389	0.14886	117	105	134	95	171	98	85	76	hypothetical protein
G372_RS0100435	-0.387732	5.27226	3.22758	0.0724075	179	258	305	267	116	287	239	239	hypothetical protein
G372_RS0100440	-0.693516	4.17641	11.1546	0.000838238	79	85	98	102	120	139	127	154	hypothetical protein
G372_RS0100445	0.0914488	5.37342	0.11755	0.731707	240	219	266	242	512	264	197	201	hypothetical protein
G372_RS0100450	-0.554076	5.54917	5.57853	0.018182	222	123	231	169	766	348	357	304	RND transporter
G372_RS0100455	0.363558	7.16037	3.58391	0.0583418	987	966	1143	700	1340	712	829	711	histidinol-phosphate aminotransferase
G372_RS0100460	0.189261	8.08635	1.13134	0.28749	1712	1744	1926	921	3006	1629	1839	1593	histidinol dehydrogenase
G372_RS0100465	0.223512	7.91615	1.29621	0.254906	1596	2049	2014	987	1320	1616	1457	1303	phospho-2-dehydro-3-deoxyheptonate aldolase
G372_RS0100470	1.32875	7.34361	35.9237	2.05e-09	2292	1630	1495	566	708	548	611	503	ATP phosphoribosyltransferase
G372_RS0100475	1.17066	8.68889	45.3405	1.66e-11	4400	4052	4235	2126	1883	1340	1387	1407	UDP-N-acetylglucosamine 1-carboxyvinyltransferase
G372_RS0100480	0.414452	4.61169	3.56354	0.0590615	196	126	155	88	353	141	111	126	hypothetical protein
G372_RS0100485	-0.228655	7.02514	1.75841	0.184823	768	616	764	392	1491	985	905	1009	toluene tolerance protein
G372_RS0100490	-0.150607	5.77779	0.637464	0.424631	365	263	395	218	461	378	330	438	organic solvent ABC transporter substrate-binding protein
G372_RS0100495	-0.511727	5.92484	6.92562	0.00849696	290	305	412	240	402	530	491	455	ABC transporter permease
G372_RS0100500	-0.276498	6.13823	2.40175	0.1212	379	378	471	301	583	531	493	502	toluene ABC transporter ATP-binding protein
G372_RS0100505	0.325459	5.62256	3.0483	0.0808217	427	319	328	158	474	310	308	261	hypothetical protein
G372_RS0100510	0.0428878	6.63067	0.0303783	0.861635	618	422	597	438	1526	567	584	536	monooxygenase
G372_RS0100515	-0.102876	4.69372	0.190046	0.662879	186	113	161	147	247	184	164	120	hypothetical protein
G372_RS0100520	0.198943	5.40193	0.922252	0.336884	344	249	350	164	304	337	239	200	phosphatidylserine decarboxylase
G372_RS0100525	0.225291	6.23307	1.41747	0.23382	537	464	710	306	508	459	452	444	SAM-dependent methyltransferase
G372_RS0100530	0.311232	5.91646	2.5127	0.112932	383	313	433	176	923	436	291	309	dihydrodipicolinate reductase
G372_RS0100535	-0.110634	5.32971	0.328222	0.566708	215	234	305	158	335	314	265	253	hypothetical protein
G372_RS0100540	0.516231	5.93672	8.08233	0.00446989	575	420	453	229	550	343	324	301	hypothetical protein
G372_RS0100545	-0.00968174	6.41868	0.00271848	0.958418	501	412	492	262	1276	618	529	520	5-oxoprolinase
G372_RS0100550	1.35871	5.46728	46.687	8.33e-12	536	487	427	188	185	151	128	135	cyclopropane-fatty-acyl-phospholipid synthase
G372_RS0100555	1.577	4.549	51.579	6.88e-13	274	252	211	96	165	49	75	69	hypothetical protein
G372_RS0100560	0.132122	7.07642	0.433302	0.510373	1015	931	976	395	1005	1077	864	800	septum site-determining protein MinC
G372_RS0100565	-0.0773132	7.67227	0.134218	0.714098	1571	1219	1251	536	1559	1597	1614	1382	cell division inhibitor MinD
G372_RS0100570	0.0701244	6.00833	0.154813	0.693977	464	354	403	186	717	440	408	443	cell division topological specificity factor
G372_RS0100575	0.164745	6.1606	0.689719	0.40626	482	588	535	286	431	489	478	368	hypothetical protein
G372_RS0100585	1.20523	13.1618	26.2068	3.07e-07	113228	103609	82188	23508	43798	37891	34951	36279	elongation factor G
G372_RS0100590	1.4246	10.5305	45.9488	1.21e-11	16326	18026	16931	4848	5374	4947	4648	4574	30S ribosomal protein S7
G372_RS0100595	1.77245	10.1258	49.1587	2.36e-12	16693	14463	11148	3416	3013	3140	2753	2517	30S ribosomal protein S12
G372_RS0100600	0.0495811	12.0312	0.0838053	0.772205	29828	23894	25589	15308	45111	27653	25093	28580	N/A
G372_RS0100605	0.292107	11.8828	2.94251	0.0862768	29646	26881	26660	13637	32863	21335	23582	22794	DNA-directed RNA polymerase subunit beta
G372_RS0100610	0.244578	9.31773	1.52439	0.216956	4053	3996	4150	2514	8216	4212	3211	3512	N/A
G372_RS0100615	0.298969	10.5966	2.56961	0.108935	10299	13760	13409	7451	7593	9460	7989	8353	50S ribosomal protein L10
G372_RS0100620	0.595021	9.87803	9.62487	0.0019196	7269	9017	8936	3687	4917	5087	4872	4361	50S ribosomal protein L1
G372_RS0100625	1.04037	10.1796	37.7143	8.19e-10	12015	11784	10308	4683	7026	4375	4717	4614	50S ribosomal protein L11
G372_RS0100630	1.39228	9.283	40.8173	1.67e-10	9162	6237	5412	2455	2764	2088	1933	1896	transcription antitermination protein NusG
G372_RS0100635	0.862369	9.57553	13.9031	0.000192479	7680	8563	7277	3325	2250	3863	2554	2928	preprotein translocase subunit SecE
G372_RS0100640	1.765	6.906	29.473	5.67e-08	2218	1319	1026	421	277	401	229	237	tRNA-trp
G372_RS0100645	0.605461	6.77484	10.9953	0.000913418	1070	796	837	499	870	556	501	521	GTP-binding protein YsxC
G372_RS0100650	0.327658	6.97878	2.96464	0.0851034	1221	797	958	582	827	793	611	693	electron transporter SenC
G372_RS0100655	0.591869	4.14448	7.34949	0.00670816	164	142	152	96	88	97	85	58	hypothetical protein
G372_RS0100660	0.100355	8.07567	0.348164	0.555155	1874	1429	1829	956	3130	1733	1716	1652	DNA polymerase I
G372_RS0100665	-0.511885	7.11997	7.37474	0.00661465	624	720	946	677	904	1155	1066	1005	decarboxylase
G372_RS0100670	-0.323315	5.80303	3.0058	0.0829672	308	264	397	270	430	383	404	405	hypothetical protein
G372_RS0100675	-0.270606	6.14108	1.30036	0.254147	321	295	474	340	876	564	421	409	hypothetical protein
G372_RS0100680	-0.333706	7.21965	1.60793	0.204783	661	563	884	733	2161	924	1021	935	hypothetical protein
G372_RS0100685	0.348243	7.01154	3.68523	0.0548965	1127	876	954	694	899	666	724	629	sensor histidine kinase
G372_RS0100690	0.348052	7.15549	2.59258	0.107365	1203	719	860	522	2045	706	794	795	N/A
G372_RS0100695	0.204842	7.61499	1.3998	0.236758	1560	1120	1427	756	1866	1120	1250	1177	diguanylate cyclase
G372_RS0100700	-0.00936088	3.35623	0.00146635	0.969454	46	71	70	32	96	85	54	67	RNA methyltransferase
G372_RS0100705	-0.846145	8.24808	18.487	1.71e-05	1143	1125	1746	1581	2447	2670	2410	2476	dienelactone hydrolase
G372_RS0100710	0.871325	9.99519	8.33215	0.00389496	5624	7149	13500	10471	2885	2866	3039	2843	6-phosphofructokinase
G372_RS0100715	-1.36446	9.85355	46.5804	8.79e-12	2630	1980	3599	3141	10860	8913	8645	9436	adenylate kinase
G372_RS0100725	-0.228218	3.43109	0.997747	0.317856	62	41	51	27	159	71	83	71	hypothetical protein
G372_RS0100730	-0.228787	4.66326	1.38177	0.239799	150	149	158	107	190	165	200	174	hypothetical protein
G372_RS0100735	-0.344041	4.81846	2.48766	0.114742	141	198	156	104	187	245	209	200	biopolymer transporter ExbD
G372_RS0100745	-0.225828	5.69264	1.56542	0.210873	332	250	364	235	396	379	358	346	hypothetical protein
G372_RS0100750	1.04323	6.40243	25.2357	5.07e-07	879	969	797	465	229	344	243	267	hypothetical protein
G372_RS0100755	1.823	5.252	49.251	2.25e-12	651	385	293	132	219	99	103	81	hypothetical protein
G372_RS0100760	0.00135428	6.28685	3.69e-05	0.995151	524	449	560	573	501	515	430	331	hypothetical protein
G372_RS0100765	0.634626	7.81564	6.38029	0.0115395	1814	1473	2050	1660	1605	1000	836	826	hypothetical protein
G372_RS0100770	0.320944	5.98319	1.00493	0.316119	279	407	587	527	508	324	259	236	hypothetical protein
G372_RS0100775	0.82462	5.017	16.7729	4.21e-05	328	248	238	102	334	182	128	139	hypothetical protein
G372_RS0100780	-0.123752	7.29784	0.374971	0.540307	829	937	1401	957	812	1080	938	935	hypothetical protein
G372_RS0100785	-0.31089	5.71838	2.71511	0.0994018	280	286	384	243	351	426	378	342	hypothetical protein
G372_RS0100790	0.447693	4.52584	3.56134	0.0591398	217	120	199	145	158	107	104	108	hypothetical protein
G372_RS0100795	0.215211	6.75833	1.15397	0.28272	766	511	593	307	1840	766	584	547	DNA repair protein RecN
G372_RS0100800	-0.121918	6.76426	0.483482	0.486849	635	566	721	354	1154	751	804	757	N/A
G372_RS0100805	-0.503211	7.29086	7.40703	0.00649695	778	624	866	651	1748	1327	1069	1172	HrcA family transcriptional regulator
G372_RS0100810	1.15574	6.63866	29.1621	6.66e-08	1351	791	783	376	772	357	382	379	molecular chaperone GrpE
G372_RS0100815	1.12578	10.8505	31.5939	1.9e-08	23094	18677	13447	6460	12390	7235	7021	7388	molecular chaperone DnaK
G372_RS0100820	0.932879	7.78924	22.7474	1.85e-06	2576	2095	1727	801	1359	1046	940	881	molecular chaperone DnaJ
G372_RS0100830	0.0693106	6.38549	0.151534	0.697074	609	534	652	345	549	577	519	516	membrane protein
G372_RS0100835	0.959621	8.74034	30.3727	3.57e-08	4422	4074	3998	1681	2464	1695	1893	1751	excinuclease ABC subunit A
G372_RS0100840	0.870561	8.91036	25.6821	4.03e-07	4622	4542	4686	2258	2364	2085	1913	1964	50S ribosomal protein L17
G372_RS0100845	1.13512	11.4015	37.1591	1.09e-09	31841	23731	23535	9599	21147	9176	10321	11941	DNA-directed RNA polymerase subunit alpha
G372_RS0100850	0.565854	10.4071	8.39295	0.00376678	12294	12414	11576	4881	7163	7095	6674	7722	30S ribosomal protein S4
G372_RS0100855	0.17975	9.46914	0.538048	0.463243	4080	6917	6197	2994	2820	5350	3441	4052	30S ribosomal protein S11
G372_RS0100860	1.11097	9.00623	39.4664	3.34e-10	5499	5194	5003	2724	2177	1856	1606	1795	30S ribosomal protein S13
G372_RS0100865	0.549988	7.90254	8.22539	0.00413083	2406	1804	1924	1079	1479	1434	983	1175	50S ribosomal protein L36
G372_RS0100870	0.386723	10.4578	4.20562	0.0402902	13581	9065	10424	6897	10103	8330	6348	7604	preprotein translocase subunit SecY
G372_RS0100875	0.0687682	9.05544	0.116596	0.732756	3543	2868	3003	2054	7099	3688	2694	3398	50S ribosomal protein L15
G372_RS0100880	-0.810331	7.00724	13.7625	0.000207434	462	643	727	569	802	1456	970	958	50S ribosomal protein L30
G372_RS0100885	-0.149732	9.86156	0.634962	0.425541	5351	5473	6506	4832	7124	7474	5003	5901	30S ribosomal protein S5
G372_RS0100890	0.00704415	8.34722	0.00131131	0.971113	1761	2037	2201	1333	3436	2546	1802	1950	50S ribosomal protein L18
G372_RS0100895	-0.107814	10.2597	0.364673	0.545923	6866	7763	8952	5740	9048	9293	7305	8032	50S ribosomal protein L6
G372_RS0100900	0.517178	8.88058	7.55643	0.00597963	4802	3068	3333	1807	4294	2779	2176	2472	30S ribosomal protein S8
G372_RS0100905	-0.442542	8.65716	3.22505	0.0725194	1787	2897	3080	2097	1344	3823	2553	2630	30S ribosomal protein S14
G372_RS0100910	0.161533	10.3104	0.798244	0.371619	9217	8984	9857	5203	8635	9070	6444	8146	50S ribosomal protein L5
G372_RS0100915	0.734462	9.26941	14.6235	0.000131269	6716	4963	4356	2094	5148	3144	2641	3270	50S ribosomal protein L24
G372_RS0100920	-0.124492	9.31285	0.321015	0.570999	3515	5044	5102	2873	2584	4871	3850	4314	50S ribosomal protein L14
G372_RS0100925	0.124347	9.58681	0.378003	0.538674	4567	6193	6315	3024	4656	5693	4360	4700	30S ribosomal protein S17
G372_RS0100930	0.479962	7.79978	7.25971	0.00705187	1799	1827	1751	763	1743	1353	1251	1118	50S ribosomal protein L29
G372_RS0100935	0.0617241	9.76504	0.0938449	0.759345	5438	7420	6787	4021	3977	6302	5113	4962	50S ribosomal protein L16
G372_RS0100940	0.674968	10.3856	14.4351	0.000145074	12870	11563	11384	4811	8580	6885	6505	6672	30S ribosomal protein S3
G372_RS0100945	0.772894	9.69046	17.8815	2.35e-05	7542	8621	7390	3440	3849	3832	3721	3613	50S ribosomal protein L22
G372_RS0100950	0.799532	8.88886	12.4601	0.000415728	5656	4214	3513	1322	3003	2688	2102	2281	30S ribosomal protein S19
G372_RS0100955	0.728626	11.1962	16.2792	5.47e-05	19009	23287	21817	8930	13863	11643	11223	10738	50S ribosomal protein L2
G372_RS0100960	1.32486	8.52306	41.6344	1.1e-10	4986	3339	3418	1297	2274	1448	1087	1274	50S ribosomal protein L23
G372_RS0100965	0.770852	9.94061	11.9658	0.000541849	8465	10910	10033	4034	3203	4909	4291	3821	50S ribosomal protein L4
G372_RS0100970	1.69035	10.5044	67.083	2.6e-16	21543	15347	14149	5200	6970	4145	3745	3827	50S ribosomal protein L3
G372_RS0100975	1.51719	9.15577	44.6222	2.39e-11	8627	5763	5000	1471	3336	1866	1870	1939	30S ribosomal protein S10
G372_RS0100980	0.575797	11.4488	8.5571	0.00344177	26050	24427	23161	8903	17086	15455	14203	15804	elongation factor Tu
G372_RS0100985	0.967005	9.28688	29.1233	6.79e-08	7030	5024	5236	1888	5515	2878	2671	2743	valyl-tRNA synthetase
G372_RS0100990	0.127257	7.06453	0.475566	0.490438	1004	796	917	677	1162	876	762	701	hypothetical protein
G372_RS0100995	0.101338	6.94057	0.22402	0.635994	1103	669	688	280	1234	923	754	906	acyl carrier protein
G372_RS0101000	-0.638254	6.52247	7.94965	0.00480966	351	492	643	375	503	867	787	683	hypothetical protein
G372_RS0101005	-0.49477	6.40309	6.48354	0.0108878	388	385	455	268	924	623	787	638	hypothetical protein
G372_RS0101010	-0.552375	3.59031	5.03408	0.0248533	35	31	67	28	213	105	87	76	hypothetical protein
G372_RS0101015	-0.368688	4.96773	3.5651	0.0590061	153	162	219	128	236	252	228	228	lipid A biosynthesis acyltransferase
G372_RS0101020	-0.240573	4.76304	1.05531	0.304287	107	115	154	93	437	198	163	182	hypothetical protein
G372_RS0101025	-0.144126	5.89876	0.463907	0.495804	326	271	324	229	868	413	402	345	xanthomonadin exporter
G372_RS0101030	0.0436587	6.11667	0.0459072	0.830345	457	322	500	314	794	459	413	378	3-oxoacyl-ACP synthase
G372_RS0101035	0.269478	5.48079	1.57583	0.209362	311	249	347	224	463	214	264	236	hypothetical protein
G372_RS0101040	0.371466	6.49239	3.69279	0.054648	622	701	914	571	345	438	448	425	hypothetical protein
G372_RS0101045	0.173547	5.85945	0.728087	0.393504	372	256	431	195	834	323	378	323	3-ketoacyl-ACP reductase
G372_RS0101050	-0.00261304	5.98949	0.00021245	0.988371	405	384	490	294	465	384	422	411	hypothetical protein
G372_RS0101055	-0.437657	6.38688	3.80795	0.0510097	412	458	674	493	347	777	492	533	hypothetical protein
G372_RS0101060	-0.431288	6.97293	5.2185	0.0223478	672	482	737	515	1421	1078	800	915	hypothetical protein
G372_RS0101065	-0.727021	6.62126	13.782	0.000205298	456	356	631	555	674	801	740	787	hypothetical protein
G372_RS0101070	-0.792929	8.95819	17.8788	2.35e-05	2019	1827	2867	2379	4226	4222	4087	4069	D-alanyl-D-alanine carboxypeptidase
G372_RS0101075	0.688991	6.80002	11.9954	0.00053333	1147	692	997	500	903	478	561	501	lysyl-tRNA synthetase
G372_RS0101080	-0.306903	7.7915	2.2601	0.132745	1039	1353	1816	1139	1121	1661	1532	1538	elongation factor P
G372_RS0101085	-0.378719	5.49541	3.55413	0.0593973	253	150	275	173	559	334	323	317	N/A
G372_RS0101090	-0.751478	7.9791	15.0881	0.000102609	1014	806	1316	939	3093	2062	2144	2022	hypothetical protein
G372_RS0101095	-0.637681	9.04491	13.3067	0.000264453	2367	2232	2928	2095	4937	4467	4126	4455	hypothetical protein
G372_RS0101100	0.473579	4.84426	6.0833	0.0136466	213	241	216	113	232	153	162	143	membrane protein
G372_RS0101105	0.526436	6.92776	9.19372	0.00242846	1076	879	982	421	1047	732	607	629	arginine decarboxylase
G372_RS0101110	0.300607	6.0242	1.66807	0.196517	550	511	432	146	490	416	435	431	spermidine synthase
G372_RS0101115	0.488095	4.57195	4.92114	0.02653	236	169	154	55	213	150	137	131	ABC transporter permease
G372_RS0101120	0.293492	3.41568	1.61911	0.203216	72	73	104	40	62	68	57	60	ATP-binding protein
G372_RS0101125	0.528681	4.19991	6.67555	0.00977443	148	145	170	97	98	100	80	81	ammonium transporter
G372_RS0101130	0.947596	0.936599	5.76833	0.0163175	24	10	10	6	14	8	4	8	nitrogen regulatory protein P-II 1
G372_RS0101135	1.15834	3.42687	23.2305	1.44e-06	128	95	91	49	64	35	29	46	hypothetical protein
G372_RS0101140	0.0835305	5.39621	0.146679	0.70173	226	308	394	173	238	297	248	262	N/A
G372_RS0101145	0.00535877	5.9413	0.000883178	0.976292	479	363	383	229	506	425	391	416	hypothetical protein
G372_RS0101150	0.24321	4.44324	1.31574	0.251359	175	114	204	99	145	132	114	126	glutamine amidotransferase
G372_RS0101155	0.356556	5.04192	3.50892	0.0610394	264	213	281	129	254	174	174	209	dihydropteridine reductase
G372_RS0101160	-0.193868	2.44852	0.528621	0.467187	41	23	26	25	49	32	36	36	hypothetical protein
G372_RS0101165	-0.154279	3.11423	0.37753	0.538928	51	35	58	45	87	66	50	43	hypothetical protein
G372_RS0101170	-0.557967	4.2181	7.17016	0.00741261	90	75	115	83	155	130	158	143	cytochrome C oxidase subunit I
G372_RS0101175	-0.466784	1.50837	1.90784	0.167204	14	14	15	12	17	21	8	30	hypothetical protein
G372_RS0101180	0.303984	7.56577	2.55853	0.109701	1390	1398	1692	656	1248	1252	1094	1098	acetylglutamate kinase
G372_RS0101185	-0.663239	6.10128	11.6314	0.000648485	316	234	375	298	744	571	514	538	hypothetical protein
G372_RS0101190	-0.257683	4.18158	1.49258	0.221816	97	108	107	99	140	142	115	105	permease
G372_RS0101195	0.601219	11.6904	10.5978	0.00113223	33679	25369	23678	10467	27615	17995	16792	18075	B12-dependent methionine synthase
G372_RS0101200	0.688354	9.52133	15.0959	0.000102182	7508	5430	6100	3330	5337	3482	3479	3260	arginyl-tRNA-protein transferase
G372_RS0101205	0.409775	11.121	5.75153	0.0164743	18587	18251	17744	9305	13693	12234	11837	12681	dimethylglycine methyltransferase
G372_RS0101210	1.03509	11.0564	31.1332	2.41e-08	25331	19364	18332	10208	11394	8315	7585	7997	SAM-dependent methyltransferase
G372_RS0101215	0.489023	8.09505	7.38446	0.00657898	2296	2211	2333	977	1841	1610	1538	1365	IMP cyclohydrolase
G372_RS0101220	0.766397	8.33319	17.7703	2.49e-05	3445	2481	2537	1039	2756	1719	1450	1535	phosphoribosylamine--glycine ligase
G372_RS0101225	-0.566702	6.8113	7.25961	0.00705227	512	617	802	573	520	1053	860	733	N/A
G372_RS0101230	-0.160165	8.0251	0.83029	0.362189	1435	1620	1790	1166	2015	1929	1696	1766	4-alpha-glucanotransferase
G372_RS0101235	-0.288791	8.52721	2.64392	0.103947	2120	1618	2133	1438	4315	2650	2671	2569	glycoside hydrolase
G372_RS0101240	-0.582498	8.39631	11.037	0.000893111	1570	1444	1950	1452	3084	2770	2600	2662	glucose-1-phosphate adenylyltransferase
G372_RS0101245	-0.645569	7.38431	11.6508	0.00064174	706	658	768	563	2102	1365	1434	1295	glycogen branching protein
G372_RS0101250	0.0385161	3.81614	0.0281465	0.866765	91	75	103	59	131	123	73	66	hypothetical protein
G372_RS0101255	0.067979	4.82783	0.128279	0.720223	180	190	206	113	225	193	167	184	hypothetical protein
G372_RS0101260	0.435231	4.1167	3.8713	0.0491186	165	115	133	75	122	120	82	71	CopG family transcripitonal regulator
G372_RS0101265	0.170195	3.88683	0.459928	0.497657	85	77	103	66	191	111	70	63	hypothetical protein
G372_RS0101270	-0.426014	6.85903	5.91006	0.0150547	624	573	734	580	859	843	827	898	hypothetical protein
G372_RS0101275	0.22406	4.09277	1.09665	0.295002	163	100	117	71	118	114	90	96	nucleoside-diphosphate sugar epimerase
G372_RS0101280	-0.0549992	5.0229	0.0717926	0.788744	209	244	223	141	179	259	214	178	hypothetical protein
G372_RS0101285	-0.0894994	7.56898	0.250311	0.616856	1250	965	1302	920	1728	1293	1190	1184	hypothetical protein
G372_RS0101290	-0.0366786	3.74709	0.0293746	0.863917	106	67	88	48	108	88	98	83	hypothetical protein
G372_RS0101295	0.00475203	7.7896	0.000794021	0.97752	1577	1312	1400	807	2048	1553	1417	1478	hypothetical protein
G372_RS0101300	-0.744991	6.3244	10.9663	0.00092782	305	405	503	301	462	859	620	663	N/A
G372_RS0101305	-0.613546	6.19536	10.5282	0.0011757	398	371	427	311	412	699	556	572	glucose-1-phosphate thymidylyltransferase
G372_RS0101310	-0.266723	5.75847	2.26652	0.132196	320	258	345	199	516	444	370	378	hypothetical protein
G372_RS0101315	-0.308885	6.41088	2.45665	0.117028	459	475	575	344	631	795	491	627	hypothetical protein
G372_RS0101320	-0.24175	7.09015	1.88502	0.169765	867	655	853	508	1277	1086	829	1067	hypothetical protein
G372_RS0101325	-0.444066	7.2694	6.10621	0.0134708	776	722	928	477	1457	1350	1153	1270	dTDP-4-dehydrorhamnose reductase
G372_RS0101330	0.0747056	7.26507	0.172576	0.677833	1190	921	1134	604	1146	1110	832	1046	hypothetical protein
G372_RS0101335	-0.145444	9.47761	0.737886	0.390339	4699	3861	4703	2565	6166	5469	4563	5320	hypothetical protein
G372_RS0101340	-0.207643	7.7076	1.36788	0.242177	1260	1244	1529	899	1307	1523	1488	1477	rhamnosyl transferase
G372_RS0101345	0.0694949	7.92585	0.159081	0.690004	1931	1441	1538	881	2165	1561	1673	1542	hypothetical protein
G372_RS0101350	0.159177	8.51908	0.756053	0.384567	2915	2192	2188	1406	3870	2205	2480	2048	lipoyl synthase
G372_RS0101355	-0.2283	7.87052	1.57146	0.209996	1266	1200	1413	892	2550	1545	1810	1636	signal transduction protein
G372_RS0101360	-0.106273	9.26833	0.371907	0.541967	3744	3696	4541	3642	3953	3736	3836	3983	histidine kinase
G372_RS0101365	0.333669	5.31074	3.30077	0.0692474	303	288	318	180	284	249	207	200	hypothetical protein
G372_RS0101370	0.141008	4.02074	0.426034	0.513942	95	109	128	56	138	126	98	83	hypothetical protein
G372_RS0101375	-0.336129	3.72764	2.08367	0.148882	80	60	98	43	88	133	86	88	BolA family protein
G372_RS0101380	0.741179	8.86018	3.7228	0.0536743	6224	5288	1420	884	2803	3003	2298	2373	Zn-dependent hydrolase
G372_RS0101385	1.643	7.221	19.306	1.11e-05	2942	1175	492	272	1764	478	484	491	nucleoside triphosphate pyrophosphohydrolase
G372_RS0101390	0.246647	7.27138	1.01581	0.313516	1481	1284	790	456	1034	1148	981	860	oxidoreductase
G372_RS0101395	-0.06625	7.04719	0.151182	0.697408	887	799	835	543	1125	963	875	836	L-aspartate oxidase
G372_RS0101400	1.05501	10.049	24.8245	6.28e-07	9637	12595	11654	6129	2084	3769	3046	3283	RNA polymerase sigma factor AlgU
G372_RS0101405	1.21132	8.84874	33.709	6.4e-09	4266	5243	5431	2363	1414	1763	1318	1259	anti-sigma factor
G372_RS0101410	1.36788	10.1432	59.0806	1.51e-14	12809	12584	11803	5723	4010	3392	3158	3311	hypothetical protein
G372_RS0101415	1.3087	6.15462	31.1548	2.38e-08	669	729	738	389	438	280	199	154	N/A
G372_RS0101420	1.45731	10.4667	55.0367	1.18e-13	18321	16228	13618	6166	5106	4381	4118	3738	serine peptidase
G372_RS0101425	1.756	3.844	24.367	7.96e-07	296	109	91	55	74	46	26	34	glutaredoxin
G372_RS0101430	0.607638	9.74201	12.4833	0.000410608	7798	7410	7594	4090	4385	4395	3868	3974	elongation factor 4
G372_RS0101435	0.55872	7.84176	10.0373	0.00153405	2035	1651	1779	971	2059	1275	1033	1139	signal peptidase I
G372_RS0101440	0.258569	7.94485	2.10142	0.147163	2101	1444	1776	1081	2188	1408	1322	1499	hypothetical protein
G372_RS0101445	0.213191	7.26436	1.53091	0.215976	1224	992	1155	594	1213	987	985	842	double-stranded RNA-binding protein
G372_RS0101450	0.207554	7.59774	1.17297	0.278791	1401	970	1202	668	2790	1132	1123	1126	GTPase Era
G372_RS0101455	0.375434	5.27136	2.79901	0.0943223	397	187	275	149	381	267	193	176	recombinase RecO
G372_RS0101460	0.147733	7.40191	0.744256	0.388301	1295	1135	1352	819	989	988	1034	1004	N/A
G372_RS0101465	-0.084822	4.15335	0.171268	0.678987	127	102	115	62	136	147	114	110	N/A
G372_RS0101470	0.599063	9.85857	10.1559	0.00143842	9033	7441	7989	3173	5947	5470	4519	4689	membrane protein
G372_RS0101475	0.45801	9.6656	6.48935	0.0108523	6871	6332	5964	2460	6980	4656	4667	4746	membane protease HflC
G372_RS0101480	0.652166	8.57275	13.3823	0.000254017	3533	3355	3220	1377	2433	2004	1890	1872	ATP phosphoribosyltransferase
G372_RS0101485	0.0838629	8.467	0.220995	0.638283	2366	2456	2543	1222	2783	2407	2382	2279	adenylosuccinate synthetase
G372_RS0101490	0.462354	6.12103	4.91579	0.0266124	700	491	617	257	369	428	361	362	N/A
G372_RS0101495	0.665739	9.95919	12.094	0.00050584	9500	7013	9086	5918	5978	3986	4428	4415	exoribonuclease R
G372_RS0101500	0.929257	6.60274	13.4955	0.000239141	1047	571	795	462	1114	353	384	375	N/A
G372_RS0101505	-0.119402	5.42694	0.366788	0.544761	235	273	361	226	231	301	266	274	cytochrome C class I
G372_RS0101510	1.74825	8.7437	49.4705	2.01e-12	6213	5418	4357	1024	1556	1214	1201	1184	30S ribosomal protein S6
G372_RS0101515	1.48965	8.19807	31.4399	2.06e-08	3742	3722	3191	728	883	962	957	919	30S ribosomal protein S18
G372_RS0101520	1.585	8.895	48.317	3.63e-12	6369	5909	4598	1277	2059	1583	1518	1280	hypothetical protein
G372_RS0101525	1.22824	8.45423	35.8784	2.1e-09	4091	3793	3317	1052	1927	1538	1263	1194	50S ribosomal protein L9
G372_RS0101530	0.858052	9.3	19.2918	1.12e-05	6400	6276	5720	2116	3307	2830	2879	2956	DNA helicase
G372_RS0101535	0.674351	5.06622	10.9443	0.000938932	282	221	243	116	435	190	143	143	alanine racemase
G372_RS0101540	-0.170831	6.28192	0.774535	0.378818	417	348	497	270	1000	482	588	534	hypothetical protein
G372_RS0101545	-0.220267	5.2267	1.19015	0.275299	193	216	298	230	210	264	244	216	hypothetical protein
G372_RS0101550	0.481626	5.53699	5.42374	0.0198648	372	344	387	311	276	239	174	210	hypothetical protein
G372_RS0101555	0.446035	5.23612	5.6293	0.0176627	338	281	294	192	234	212	186	172	alkyl hydroperoxide reductase
G372_RS0101560	0.186667	4.60255	0.865361	0.352243	182	200	147	121	154	156	130	132	hypothetical protein
G372_RS0101565	0.0847225	8.59512	0.183995	0.667962	3087	2608	1923	1331	3727	2607	2509	2512	quinolinate synthetase
G372_RS0101570	-0.609449	5.85349	7.28574	0.00695041	367	346	267	222	268	547	482	446	hypothetical protein
G372_RS0101575	0.287894	4.2677	1.87382	0.171038	142	142	120	78	178	134	93	101	hypothetical protein
G372_RS0101580	0.11191	5.45896	0.303244	0.581856	311	249	266	185	500	323	246	221	hypothetical protein
G372_RS0101585	-0.0566875	6.37364	0.0854029	0.770105	562	597	510	315	562	651	577	495	alkyl hydroperoxide reductase
G372_RS0101590	0.064196	7.03194	0.140036	0.708245	963	778	881	592	1121	844	782	809	ferredoxin-NADP reductase
G372_RS0101595	0.441837	6.28442	4.74854	0.0293232	668	492	722	464	463	391	415	319	N/A
G372_RS0101600	-0.385858	6.36363	4.24408	0.0393874	466	485	555	373	440	684	588	598	hypothetical protein
G372_RS0101605	-0.76858	11.7037	16.3205	5.35e-05	13387	11122	15040	9562	44120	25415	30648	30032	cytochrome C
G372_RS0101610	-1.2365	10.5639	31.7865	1.72e-08	4212	4867	6979	4496	11910	14697	15200	16998	hypothetical protein
G372_RS0101615	-0.766071	6.76539	16.4452	5.01e-05	463	377	586	469	1083	941	817	939	hypothetical protein
G372_RS0101620	-0.984875	5.39181	14.6268	0.000131036	138	117	191	221	506	394	299	314	hypothetical protein
G372_RS0101625	-0.633936	4.84664	6.1098	0.0134435	89	105	172	125	355	199	254	201	hypothetical protein
G372_RS0101630	1.39425	5.5791	20.13	7.24e-06	319	364	832	334	147	107	119	138	hypothetical protein
G372_RS0101635	1.08381	6.10393	22.7898	1.81e-06	600	464	952	263	499	255	284	263	transcriptional regulator
G372_RS0101640	1.10588	6.47235	26.5616	2.55e-07	875	694	1096	497	420	321	286	293	histidine kinase
G372_RS0101645	0.730926	4.52452	10.1017	0.00148132	195	149	214	116	215	118	91	82	amino acid dehydrogenase
G372_RS0101650	0.49851	6.27265	7.68011	0.00558326	571	539	626	297	805	396	422	393	RNA helicase
G372_RS0101655	0.529109	5.26949	7.77322	0.00530265	361	284	265	136	348	221	197	195	sporulation protein
G372_RS0101660	0.392503	6.95941	4.72644	0.0297023	981	922	998	388	1020	804	707	696	arginyl-tRNA synthetase
G372_RS0101665	-0.291915	6.00964	1.44528	0.229286	355	245	354	320	872	456	401	384	N/A
G372_RS0101670	0.960176	10.6282	20.4003	6.28e-06	18472	14609	12379	4010	11684	6765	7653	7672	NADP transhydrogenase subunit alpha
G372_RS0101675	0.402208	8.59322	1.7558	0.185149	2473	4344	3597	1005	1418	1839	2711	2371	N/A
G372_RS0101680	1.03259	9.18752	18.0898	2.11e-05	6679	5802	5224	1236	3583	2461	3017	2602	N/A
G372_RS0101685	-1.41737	7.0956	51.0688	8.92e-13	387	392	624	624	836	1565	1361	1211	HNH endonuclease
G372_RS0101690	0.0179861	6.85028	0.0105522	0.918182	860	663	820	540	868	757	781	647	ferrochelatase
G372_RS0101695	0.271499	5.40889	1.39309	0.237884	266	273	267	202	529	237	240	199	damage-inducible protein
G372_RS0101700	-0.352236	5.79669	2.45215	0.117364	263	226	392	295	560	436	344	353	hypothetical protein
G372_RS0101705	-0.959974	6.83628	14.7934	0.000119957	357	346	609	639	1174	1035	848	884	NrdJa
G372_RS0101710	-0.621715	3.69016	7.3681	0.0066391	53	41	65	43	170	125	99	77	hypothetical protein
G372_RS0101715	-0.909025	5.64404	21.5621	3.43e-06	209	172	289	193	354	444	435	483	hypothetical protein
G372_RS0101720	0.0205061	5.84086	0.00780921	0.929583	355	449	497	208	249	386	372	403	hypothetical protein
G372_RS0101725	-0.386135	8.84719	5.34956	0.0207275	2595	2257	2710	1745	4116	3946	3320	3403	prephenate dehydratase
G372_RS0101730	-0.185687	9.46891	1.19612	0.274099	4070	3549	4339	2467	7979	5200	4736	5221	3-phosphoglycerate dehydrogenase
G372_RS0101735	0.112002	9.51548	0.418002	0.517936	5445	3931	4683	2476	8430	4379	4668	4899	MFS transporter
G372_RS0101740	0.428153	10.5037	6.85582	0.00883529	11889	10534	11754	6004	11482	8257	7678	7723	DNA gyrase subunit A
G372_RS0101745	0.431705	7.95502	4.51845	0.0335312	2270	1399	1690	1067	2803	1276	1259	1305	methylthioribose-1-phosphate isomerase
G372_RS0101750	0.00318264	6.39117	0.000255951	0.987236	620	423	564	448	754	571	482	457	competence protein ComEC
G372_RS0101755	-0.416857	6.05595	4.52794	0.0333458	322	357	490	360	381	560	452	439	hypothetical protein
G372_RS0101760	-0.236295	7.05062	1.35603	0.244227	752	580	766	587	1641	896	838	922	lipoprotein ABC transporter ATP-binding protein
G372_RS0101765	0.0533204	7.48105	0.0815239	0.775243	1263	1080	1510	1030	977	1213	1024	921	cell division protein FtsX
G372_RS0101770	0.0189306	5.9236	0.00925134	0.923375	376	312	391	249	736	358	402	368	hypothetical protein
G372_RS0101775	-0.636967	7.64101	11.5954	0.000661135	838	948	1209	893	1491	1620	1732	1538	agmatine deiminase
G372_RS0101780	-0.0903968	5.76169	0.221746	0.637713	330	232	346	199	710	368	359	337	apolipoprotein acyltransferase
G372_RS0101785	0.506265	8.50407	7.0627	0.00787054	3229	2897	2619	1023	3092	2022	2216	2003	transcription-repair coupling factor
G372_RS0101790	0.0178865	7.0167	0.0102993	0.919165	830	764	815	438	1393	841	926	824	hypothetical protein
G372_RS0101795	0.125287	8.15227	0.476963	0.489801	1902	2063	2182	1072	2016	2063	1747	1683	peptidase S49
G372_RS0101800	0.685355	5.82548	11.1692	0.000831672	529	531	501	215	296	323	283	220	hypothetical protein
G372_RS0101805	0.865587	6.88189	20.5872	5.7e-06	1136	1132	1140	409	654	544	567	490	pseudouridine synthase
G372_RS0101810	0.325476	9.76076	3.58576	0.0582768	6179	6522	7371	3669	6179	5323	5035	4467	ribonuclease
G372_RS0101815	-0.0788668	7.73129	0.221808	0.637666	1495	1072	1367	776	2103	1522	1430	1419	phosphotyrosine protein phosphatase
G372_RS0101820	-0.459449	6.37602	6.03572	0.0140192	445	373	485	431	718	624	641	546	hypothetical protein
G372_RS0101825	-0.617661	5.82323	7.196	0.00730661	187	302	402	314	330	498	415	402	type III secretion protein
G372_RS0101830	-0.0970914	7.83627	0.315523	0.574311	1405	1387	1678	1182	1556	1582	1521	1340	hypothetical protein
G372_RS0101835	-0.100465	7.50556	0.351085	0.5535	1258	1061	1236	915	1246	1118	1216	1227	hypothetical protein
G372_RS0101840	-0.304268	8.14794	3.33816	0.0676903	1808	1494	1805	1338	1979	2205	1935	1998	chemotaxis protein CheW
G372_RS0101845	-0.516718	6.17892	7.97449	0.00474411	337	331	393	268	738	580	593	553	hypothetical protein
G372_RS0101850	-0.15431	6.89078	0.760539	0.38316	668	603	801	465	1233	886	817	754	cobyric acid synthase
G372_RS0101855	-0.365488	7.45442	4.48495	0.0341945	940	925	1147	831	1295	1307	1244	1311	flagellar motor protein MotB
G372_RS0101860	-0.485316	7.79057	8.0221	0.00462098	1184	1107	1372	954	1557	1777	1720	1732	flagellar motor protein
G372_RS0101865	-0.417308	8.6277	5.55251	0.0184542	1976	1888	2170	1532	4200	3433	2803	2808	chemotaxis protein CheY
G372_RS0101870	-0.296473	9.64797	3.16233	0.0753556	4602	3926	4847	3117	7903	6138	5576	5987	chemotaxis protein CheA
G372_RS0101875	-0.325505	8.53684	3.62811	0.0568113	2146	1799	2162	1171	3704	2889	2807	2955	chemotaxis protein CheZ
G372_RS0101880	0.287116	7.09974	1.61271	0.204111	1399	667	763	493	1610	793	681	888	chemotaxis protein CheY
G372_RS0101885	-0.0286341	6.87203	0.0187758	0.891011	809	517	571	401	1802	810	678	728	RNA polymerase sigma 70
G372_RS0101890	-0.208067	7.62474	1.25199	0.263172	1201	818	1140	710	2580	1348	1277	1459	N/A
G372_RS0101895	-0.522314	7.86724	5.97142	0.0145396	957	956	1458	1124	2483	2009	1570	1616	flagellar biosynthetic protein FlhF
G372_RS0101900	0.40083	8.0793	5.51485	0.0188556	2170	1818	2407	1164	2007	1466	1446	1507	branched-chain amino acid aminotransferase
G372_RS0101905	-0.374018	7.45254	4.31103	0.0378659	876	764	1086	680	1917	1327	1248	1326	glutamine-synthetase adenylyltransferase
G372_RS0101910	-0.771716	7.21547	18.9462	1.34e-05	650	560	650	497	1645	1343	1275	1243	iron deficiency-induced protein A
G372_RS0101915	-0.172502	7.16747	0.891966	0.344945	774	904	1001	600	1087	982	1071	990	iron ABC transporter permease
G372_RS0101920	-0.366337	6.13284	3.29607	0.0694459	327	346	346	194	891	500	586	550	iron ABC transporter ATP-binding protein
G372_RS0101925	0.125118	6.54826	0.435048	0.509522	714	504	672	467	843	572	563	498	membrane protein
G372_RS0101930	0.568273	7.5013	9.63539	0.00190864	1467	1219	1431	743	1979	907	895	879	hypothetical protein
G372_RS0101935	0.28611	6.97244	2.46505	0.116404	948	795	1158	489	895	780	697	749	hypothetical protein
G372_RS0101940	-0.759753	11.7218	15.5291	8.12e-05	12764	14739	18080	12563	29686	35575	26575	26738	flagellar motor protein MotB
G372_RS0101945	-0.185627	11.6491	0.946478	0.330617	18581	20052	17292	9866	31168	24513	23335	24492	molecular chaperone GroEL
G372_RS0101950	-0.252976	8.25943	1.57213	0.209897	1965	1954	1669	958	2264	2630	2283	2260	molecular chaperone GroES
G372_RS0101955	-0.270464	5.13265	1.633	0.201288	166	185	214	156	366	305	214	212	exlusion protein FxsA
G372_RS0101960	-0.313	6.1845	1.98479	0.158886	478	382	465	187	504	709	515	570	thioredoxin
G372_RS0101965	0.0255426	6.54107	0.0216571	0.883003	609	506	645	341	976	687	568	569	transporter
G372_RS0101970	-0.161087	6.03341	0.632732	0.426355	310	394	382	195	748	509	492	433	hypothetical protein
G372_RS0101975	0.681365	5.59609	9.79623	0.0017487	443	452	498	240	149	250	185	204	divalent ion tolerance protein CutA
G372_RS0101980	0.313789	8.94369	3.08958	0.078795	4097	3758	3444	1734	3721	2913	3033	2909	N/A
G372_RS0101985	0.363299	6.3781	3.98791	0.0458279	725	539	551	261	852	523	436	505	alkyl hydroperoxide reductase
G372_RS0101990	0.422401	5.60039	5.19573	0.0226425	409	355	388	248	323	273	256	213	carbohydrate kinase
G372_RS0101995	0.292906	5.47558	2.31863	0.127832	335	324	420	236	201	252	236	231	hypothetical protein
G372_RS0102000	0.227465	6.14762	1.60848	0.204706	582	477	532	324	482	463	412	361	hypothetical protein
G372_RS0102005	-0.221907	7.36958	1.29919	0.254361	942	990	1360	927	773	1281	1046	999	shikimate kinase
G372_RS0102010	-0.940705	11.5817	26.9044	2.14e-07	11679	10711	13856	9626	30569	28471	26360	30798	type IV pilus secretin PilQ
G372_RS0102015	-1.15097	9.36209	34.4413	4.39e-09	1904	1937	2971	2247	6797	7089	5754	6083	pilus assembly protein PilP
G372_RS0102020	-0.722754	8.99717	12.76	0.000354112	2726	1419	2183	1535	6938	3886	3759	5082	pilus assembly protein PilO
G372_RS0102025	-1.27443	9.29198	36.9366	1.22e-09	2069	1211	2309	1994	8706	5533	5475	6433	pilus biogenesis protein PilN
G372_RS0102030	-0.945068	10.7688	23.8267	1.05e-06	6580	5402	8505	7615	18247	15157	14595	15262	fimbrial assembly protein
G372_RS0102035	0.185195	9.48333	0.871722	0.350479	4531	4458	5878	4321	5598	3894	3860	3810	peptidase
G372_RS0102040	0.411218	7.66834	5.73683	0.0166128	1668	1461	1688	1069	1350	1002	1084	1033	hypothetical protein
G372_RS0102045	0.904164	9.49466	26.3226	2.89e-07	7661	5795	5763	2446	6705	3103	3355	3144	uroporphyrinogen decarboxylase
G372_RS0102050	0.954325	9.88129	29.9149	4.51e-08	9912	9143	8816	4095	4711	3745	4012	3665	glutamate synthase subunit beta
G372_RS0102055	0.838405	9.93701	23.334	1.36e-06	10213	7597	8447	3704	8059	4765	4296	4147	aspartyl-tRNA amidotransferase subunit B
G372_RS0102060	0.560049	8.71814	8.71498	0.00315606	3129	3809	4339	2491	1526	2074	1720	1867	30S ribosomal protein S21
G372_RS0102065	0.0254224	7.19058	0.0131459	0.908718	768	754	980	641	1964	928	909	783	3-dehydroquinate synthase
G372_RS0102070	-0.302219	8.01476	2.97317	0.0846558	1410	1485	1789	1251	1697	1763	1926	1881	deoxyguanosinetriphosphate triphosphohydrolase
G372_RS0102075	-0.153459	7.25037	0.659721	0.416659	882	681	966	584	1887	968	1098	1006	hypothetical protein
G372_RS0102080	-0.480938	2.91627	3.7515	0.0527603	43	46	34	31	46	73	46	54	hypothetical protein
G372_RS0102085	0.911192	7.45938	18.004	2.2e-05	1763	1203	1397	708	2091	841	686	628	peptidyl-prolyl cis-trans isomerase
G372_RS0102090	0.560856	8.79626	7.33029	0.00678022	4193	3870	2973	1244	3549	2300	2693	2480	heat shock protein 90
G372_RS0102095	1.14912	5.23579	17.5829	2.75e-05	288	303	450	293	202	110	106	101	hypothetical protein
G372_RS0102100	0.592188	9.81018	4.82722	0.0280138	5702	5576	10419	7544	4295	2886	3744	3747	hypothetical protein
G372_RS0102105	0.156625	13.1005	0.443289	0.505539	52761	50203	73020	47486	80734	35038	57401	55030	hypothetical protein
G372_RS0102110	0.21273	12.717	0.693843	0.40486	44888	31836	58976	35417	69426	26002	42064	41141	hypothetical protein
G372_RS0102115	0.765392	6.62855	17.0953	3.56e-05	1015	817	780	311	801	518	492	442	hypothetical protein
G372_RS0102120	0.870805	9.77586	21.0136	4.56e-06	8660	8994	8062	3207	4341	3809	3696	4167	50S ribosomal protein L19
G372_RS0102125	1.34325	8.46171	47.6904	4.99e-12	4466	2891	3151	1187	3296	1300	1193	1135	N/A
G372_RS0102130	1.34048	9.79684	40.8446	1.65e-10	12010	8032	9280	2855	4712	2759	3397	3210	16S rRNA-processing protein RimM
G372_RS0102135	1.29619	9.9204	32.2389	1.36e-08	12030	10407	10662	3160	3382	3563	3230	3335	30S ribosomal protein S16
G372_RS0102140	1.00802	9.68172	33.6418	6.63e-09	8361	7315	7844	3855	5250	3329	3182	2929	signal recognition particle
G372_RS0102145	-0.430492	6.61032	5.56362	0.0183374	527	466	610	330	816	927	715	720	cytochrome C biogenesis protein
G372_RS0102150	-0.235153	5.48305	1.46627	0.225934	261	204	313	213	401	325	266	323	membrane protein
G372_RS0102155	-0.569144	6.42668	8.11176	0.00439791	378	336	502	382	913	625	666	684	DNA repair protein RadA
G372_RS0102160	-0.350737	8.95034	3.99634	0.0455992	2974	2368	2549	1508	5206	3818	3789	4024	hypothetical protein
G372_RS0102165	0.0759172	7.03419	0.177414	0.673605	990	845	844	626	1023	895	674	838	ferritin
G372_RS0102170	-0.423616	9.5657	5.46561	0.0193942	3554	4184	4662	3309	6045	6284	5373	5736	Fe-S oxidoreductase
G372_RS0102175	-1.24467	10.7806	18.0902	2.11e-05	3956	8285	8646	6000	8121	19110	14720	21391	rubrerythrin
G372_RS0102180	-0.0616245	4.51966	0.083158	0.773063	112	154	188	117	145	132	161	144	hypothetical protein
G372_RS0102185	0.00151613	5.76603	7.35e-05	0.993162	377	296	354	197	547	360	354	365	farnesyl-diphosphate synthase
G372_RS0102190	0.158103	7.59769	0.805275	0.369521	1270	1242	1468	890	1705	1130	1220	1092	1-deoxy-D-xylulose-5-phosphate synthase
G372_RS0102195	0.516987	5.94762	7.56188	0.00596157	486	490	585	289	358	283	364	282	6-pyruvoyl tetrahydrobiopterin synthase
G372_RS0102200	-0.416578	7.65484	5.63675	0.0175877	1053	873	1157	799	2175	1685	1461	1402	phosphate starvation protein PhoH
G372_RS0102205	-0.885749	5.55111	17.7988	2.46e-05	154	141	223	160	608	436	352	414	peroxiredoxin
G372_RS0102210	-0.577548	5.53685	8.53355	0.0034866	229	176	269	205	450	452	316	315	glycine cleavage system protein R
G372_RS0102215	-0.0155065	8.73752	0.00864585	0.925917	3194	2452	2989	1851	3183	2855	2747	2797	dihydrodipicolinate synthase
G372_RS0102220	-0.4337	9.92633	5.94177	0.0147862	4741	4956	6096	3713	8192	7529	7860	7606	hypothetical protein
G372_RS0102225	0.361172	6.72054	4.28341	0.038486	875	792	906	575	525	564	542	533	beta-lactamase
G372_RS0102230	0.293883	3.57613	1.35829	0.243834	120	76	70	34	93	100	55	63	hypothetical protein
G372_RS0102235	-2.22905	4.44216	2.60591	0.106466	20	8	7	681	23	42	18	8	N/A
G372_RS0102240	-3.63527	15.8696	2.00988	0.156278	5360	3250	4795	1970644	6998	8932	13488	7192	N/A
G372_RS0102245	0.105798	8.03067	0.164962	0.684629	1905	2249	1627	751	1614	2557	1415	1470	N/A
G372_RS0102250	-0.143569	8.98399	0.182509	0.669226	3635	4788	3815	1561	1014	3847	3130	3910	N/A
G372_RS0102255	-3.39576	15.3144	2.25784	0.13294	4664	2460	3817	1337639	4383	7002	11408	5771	N/A
G372_RS0102260	0.551667	7.68532	6.8048	0.00909131	1762	1912	1788	633	1140	1169	1164	1069	tyrosyl-tRNA synthetase
G372_RS0102265	0.389442	7.29896	4.87123	0.0273081	1424	1157	1220	748	974	907	867	749	hypothetical protein
G372_RS0102270	-0.46424	10.0614	7.12596	0.00759757	5649	5807	6249	5225	7418	9314	7072	7960	iron--sulfur cluster insertion protein ErpA
G372_RS0102275	0.211357	6.37014	1.26343	0.261003	751	437	534	259	849	581	493	478	hypothetical protein
G372_RS0102280	0.355722	5.85145	3.47785	0.0621956	528	423	451	233	345	371	314	297	hypothetical protein
G372_RS0102285	-0.0637708	7.20148	0.120447	0.72855	872	928	1066	519	1183	1178	989	935	N-acetyl-gamma-glutamyl-phosphate reductase
G372_RS0102290	-0.0242572	6.86356	0.0197907	0.888123	766	770	867	542	729	766	756	747	redoxin
G372_RS0102295	-0.458165	6.57708	5.0333	0.0248645	486	546	662	447	502	919	682	611	hypothetical protein
G372_RS0102300	-0.3861	8.80003	4.87606	0.0272317	2462	1886	2797	1911	4401	3375	3229	3253	phosphoenolpyruvate-protein phosphotransferase
G372_RS0102305	-0.699668	7.83812	11.6784	0.00063229	900	1075	1505	1301	1347	2186	1674	1575	RNA pyrophosphohydrolase
G372_RS0102320	1.31151	5.78041	16.2897	5.44e-05	517	680	644	370	70	214	70	104	N/A
G372_RS0102325	-0.159574	7.44625	0.175985	0.674847	846	1787	1744	815	202	1552	832	883	N/A
G372_RS0102330	0.795207	5.81618	10.807	0.00101117	516	606	595	292	123	278	185	202	N/A
G372_RS0102335	-0.42709	9.91205	4.68043	0.0305081	4711	4297	6363	5377	8244	6608	6837	6919	type II secretory protein GspE
G372_RS0102340	-1.18486	9.2574	31.7218	1.78e-08	1647	1818	2747	2178	6257	5694	5757	6126	type II secretion system protein F
G372_RS0102345	-0.746763	7.20895	16.6959	4.39e-05	609	542	823	542	1449	1304	1339	1159	N-methyltransferase
G372_RS0102350	-0.413126	6.32811	3.42222	0.0643246	377	271	409	294	1301	577	530	569	hypothetical protein
G372_RS0102355	-0.735301	7.37128	15.8028	7.03e-05	679	771	956	914	1083	1425	1300	1261	hypothetical protein
G372_RS0102360	0.455798	5.90606	4.1277	0.0421866	394	378	580	330	523	332	283	251	hypothetical protein
G372_RS0102365	0.645758	7.10521	11.2724	0.000786681	1351	889	1101	588	1311	728	589	639	N-acetylglutamate synthase
G372_RS0102370	0.45023	10.6875	7.01456	0.00808495	14099	12478	14724	8059	9184	8776	8037	8659	preprotein translocase subunit SecA
G372_RS0102375	0.66474	7.84823	13.2439	0.000273462	2032	1863	2311	1321	1055	1087	930	977	hypothetical protein
G372_RS0102380	0.0944638	7.31998	0.157588	0.691387	813	843	1095	704	2278	1067	885	799	hypothetical protein
G372_RS0102385	-0.302992	10.772	2.39793	0.121496	8968	11571	13517	9252	7645	13226	11710	12062	N/A
G372_RS0102390	-0.350446	8.9251	4.00967	0.04524	2588	2030	2574	1225	6413	4208	3208	4017	peptidase M23
G372_RS0102395	-0.337035	7.65562	3.51916	0.0606631	1229	973	1148	688	1903	1595	1306	1759	cell division protein FtsA
G372_RS0102400	0.148614	5.56111	0.508633	0.475731	308	209	251	133	839	321	236	276	cell division protein FtsQ
G372_RS0102405	-0.247965	6.77106	1.82733	0.176443	619	487	554	341	1505	783	778	788	D-alanine--D-alanine ligase
G372_RS0102410	0.211782	5.05677	0.973903	0.323709	187	176	194	100	563	223	173	178	UDP-N-acetylenolpyruvoylglucosamine reductase
G372_RS0102415	0.0960334	7.05618	0.265241	0.606542	1021	601	752	387	1902	841	809	876	UDP-N-acetylmuramate--alanine ligase
G372_RS0102420	0.219076	5.13111	0.883423	0.347266	228	136	189	100	700	224	158	187	UDP-diphospho-muramoylpentapeptide beta-N- acetylglucosaminyltransferase
G372_RS0102425	-0.29535	7.33545	2.96736	0.0849604	1082	777	976	605	1353	1295	1122	1221	cell division protein FtsW
G372_RS0102430	-0.293056	7.08105	2.79307	0.0946729	814	696	812	540	1193	1017	873	1102	UDP-N-acetylmuramoyl-L-alanyl-D-glutamate synthetase
G372_RS0102435	-0.476796	6.2879	5.83997	0.0156661	490	349	476	254	556	718	542	686	phospho-N-acetylmuramoyl-pentapeptide-transferase
G372_RS0102440	-0.341313	6.92619	3.14703	0.0760655	675	576	570	432	1509	923	798	967	N/A
G372_RS0102445	-0.250213	5.72971	1.31681	0.251166	269	264	270	210	694	465	297	334	UDP-N-acetylmuramyl peptide synthase
G372_RS0102450	-0.575647	7.64252	4.28079	0.0385453	958	719	1029	1414	2104	1388	1170	1378	cell division protein
G372_RS0102455	-0.486566	4.72125	5.93122	0.0148749	120	123	157	116	240	221	177	202	cell division protein FtsL
G372_RS0102460	-0.616643	6.03094	9.04691	0.00263139	267	262	333	264	772	614	434	493	16S rRNA methyltransferase
G372_RS0102465	-0.787095	7.40748	17.6168	2.7e-05	732	735	946	769	1165	1438	1251	1671	cell division protein MraZ
G372_RS0102470	0.618311	5.20877	7.38425	0.00657974	399	219	245	162	381	165	184	170	16S rRNA methyltransferase
G372_RS0102475	-0.0829002	8.18032	0.234795	0.627991	1846	1505	2144	1127	2597	1940	2057	1950	hypothetical protein
G372_RS0102480	0.457755	6.0434	2.8661	0.0904639	397	423	366	241	1160	425	307	240	hypothetical protein
G372_RS0102485	0.611741	7.0051	9.10268	0.00255235	1263	848	932	598	1229	615	645	547	dimethylmenaquinone methyltransferase
G372_RS0102490	0.461655	6.76501	6.45596	0.0110581	973	867	781	383	824	602	588	627	starvation protein B
G372_RS0102495	0.0922413	9.64694	0.194432	0.659253	6999	5626	4672	2501	5627	5419	5689	5281	stringent starvation protein A
G372_RS0102500	0.175545	11.0484	0.429212	0.512376	17734	15446	8677	3930	22556	16823	13394	14988	cytochrome C
G372_RS0102505	0.267004	10.925	0.848618	0.356944	17610	15093	8512	3116	18508	14978	12831	13349	cytochrome B
G372_RS0102510	0.166641	10.1649	0.388724	0.532971	9264	10037	6330	2600	7611	8984	8193	7073	ubiquinol-cytochrome C reductase
G372_RS0102515	-0.599026	5.72048	8.76399	0.00307237	224	253	305	162	445	521	444	400	metal-binding protein
G372_RS0102520	-0.642458	7.76271	13.7525	0.000208539	1202	767	1055	823	2281	1868	1732	1717	2-alkenal reductase
G372_RS0102525	-0.467578	5.82913	5.95259	0.0146957	325	260	267	247	574	499	400	385	copper resistance protein CopD
G372_RS0102530	-1.09281	4.9732	24.8922	6.06e-07	96	98	137	69	315	405	271	270	copper resistance protein CopC
G372_RS0102535	-1.13056	6.67122	33.7115	6.39e-09	415	280	306	220	1197	1253	914	894	copper oxidase
G372_RS0102545	-0.580035	15.9758	11.1658	0.000833171	320140	275682	333569	220884	646535	594583	450352	560922	N/A
G372_RS0102550	-0.558477	5.07197	7.69062	0.00555085	136	145	195	128	349	278	280	241	nicotinate-nucleotide pyrophosphorylase
G372_RS0102555	-0.617437	6.21161	11.3221	0.00076589	339	308	395	289	737	583	638	581	N/A
G372_RS0102560	-0.154582	4.98173	0.482395	0.48734	196	132	219	169	314	193	181	219	membrane protein
G372_RS0102565	0.995075	8.23015	28.8947	7.64e-08	3238	2788	2749	1657	1421	1204	1079	978	glycine cleavage system aminomethyltransferase T
G372_RS0102570	0.0774723	8.23321	0.202261	0.652902	2112	1920	2080	1075	2615	2188	1742	2011	glycine cleavage system protein H
G372_RS0102575	0.463561	9.18774	7.72106	0.00545802	4421	4532	4741	2453	4761	3029	3145	3108	glycine dehydrogenase subunit 1
G372_RS0102580	-0.752033	8.80607	17.5119	2.86e-05	2138	1711	2022	1214	4500	4194	3814	4190	lipid hydroperoxide peroxidase
G372_RS0102585	0.309081	8.70262	3.32403	0.0682744	3183	2767	3185	1883	3620	2418	2338	2200	glycine dehydrogenase subunit 2
G372_RS0102590	-0.242956	10.3893	1.60478	0.205227	7569	6076	9766	6918	11840	8834	8984	9231	hypothetical protein
G372_RS0102595	-0.602968	9.45762	10.7428	0.00104685	3037	2878	4269	2956	6674	5852	5253	5794	hypothetical protein
G372_RS0102600	0.322793	5.55084	2.06585	0.150631	409	234	317	215	535	226	241	273	ABC transporter substrate-binding protein
G372_RS0102605	-0.373464	6.07075	3.21643	0.0729027	390	247	337	271	903	472	488	456	hypothetical protein
G372_RS0102610	-0.412552	4.49773	4.53856	0.0331394	131	102	125	89	207	196	160	156	hypothetical protein
G372_RS0102620	-0.661379	4.06777	6.52329	0.0106471	55	65	121	109	119	108	126	131	hypothetical protein
G372_RS0102625	-0.387371	2.81151	2.31971	0.127744	42	30	39	31	58	62	32	55	hypothetical protein
G372_RS0102630	-0.825035	0.91277	4.1505	0.0416222	10	7	6	11	9	25	8	5	hypothetical protein
G372_RS0102635	-0.559661	5.42111	8.78575	0.00303592	229	177	277	226	291	353	305	319	hypothetical protein
G372_RS0102640	-0.155388	4.41643	0.510452	0.474943	130	81	155	94	229	137	147	133	hypothetical protein
G372_RS0102645	-0.863105	4.41422	16.3153	5.36e-05	83	77	124	98	157	226	151	170	membrane protein
G372_RS0102650	-0.324829	4.03125	2.23074	0.135289	93	72	102	88	143	124	113	93	hypothetical protein
G372_RS0102655	-0.164009	7.3891	0.529481	0.466825	946	703	944	690	2445	973	1202	1039	zinc ABC transporter ATP-binding protein
G372_RS0102660	-0.326894	6.23466	3.01179	0.0826612	376	354	505	340	718	561	532	520	zinc transporter
G372_RS0102665	0.00437192	5.61128	0.000469485	0.982713	434	228	285	182	468	314	310	337	AsnC family transcriptional regulator
G372_RS0102670	-0.273069	8.35954	1.88343	0.169944	1829	1589	1497	1028	4485	2161	2571	2443	2-isopropylmalate synthase
G372_RS0102675	0.768055	6.35003	11.9672	0.000541447	973	745	575	279	461	444	351	377	ion transporter
G372_RS0102680	0.239204	5.64315	1.50331	0.220164	363	346	341	278	407	295	259	251	hypothetical protein
G372_RS0102685	-1.562	7.42	65.533	5.71e-16	460	337	435	317	2146	1887	1872	1807	transposase
G372_RS0102690	0.467365	4.68256	5.131	0.0235022	197	198	255	150	113	141	107	117	hypothetical protein
G372_RS0102695	-1.07675	11.2385	16.4587	4.97e-05	7852	10188	10354	6228	16849	37124	20473	18113	hypothetical protein
G372_RS0102700	-0.0334339	6.93515	0.0344876	0.852673	816	584	748	348	1541	759	850	908	magnesium transporter
G372_RS0102705	0.432292	6.36354	5.5777	0.0181906	720	625	566	348	668	463	385	476	magnesium transporter
G372_RS0102710	0.342977	3.43744	2.22667	0.135646	61	72	96	40	102	61	66	53	ABC transporter
G372_RS0102715	0.221804	5.4128	1.32266	0.250115	313	234	312	187	447	258	231	236	hypothetical protein
G372_RS0102720	0.252316	4.77167	1.4376	0.230528	229	142	148	86	366	188	154	137	hypothetical protein
G372_RS0102725	-0.787845	3.89714	10.4783	0.00120787	69	69	67	41	108	190	118	103	hypothetical protein
G372_RS0102730	1.35414	7.19672	30.9987	2.58e-08	1575	1243	1584	1108	602	375	388	343	sulfoxide reductase catalytic subunit YedY
G372_RS0102735	1.728	5.196	39.813	2.8e-10	366	354	451	300	109	73	63	59	sulfite oxidase
G372_RS0102740	1.521	8.76	47.246	6.26e-12	5955	3938	4639	2207	1778	1312	1036	1120	6,7-dimethyl-8-ribityllumazine synthase
G372_RS0102745	0.14944	7.53747	0.755081	0.384872	1283	1169	1270	744	1842	1253	1099	1060	gamma-glutamyltransferase
G372_RS0102750	1.69548	8.55955	69.4526	7.83e-17	5064	4413	4061	1321	1478	1095	1003	898	30S ribosomal protein S20
G372_RS0102755	0.0669226	7.44555	0.121319	0.727608	1440	751	916	455	2460	1177	1082	1172	hypothetical protein
G372_RS0102760	0.0115335	6.78513	0.0042875	0.947793	705	594	740	287	1242	835	719	765	DNA-dependent helicase
G372_RS0102765	-0.155755	8.98485	0.773896	0.379014	2897	2653	3475	2301	4797	3384	3490	3344	2-oxoglutarate dehydrogenase E1
G372_RS0102770	0.0537673	8.07786	0.0948952	0.758044	1998	1490	1923	1156	2369	1550	1774	1791	dihydrolipoamide succinyltransferase
G372_RS0102775	0.171	7.74017	0.978941	0.32246	1657	1258	1669	987	1679	1379	1224	1194	ubiquinone biosynthesis protein UbiB
G372_RS0102780	-0.30944	5.44533	2.46605	0.11633	204	196	247	142	571	348	337	269	sterol-binding protein
G372_RS0102785	-0.43213	6.87669	4.96589	0.025852	571	590	880	525	750	990	894	826	N/A
G372_RS0102790	0.134289	5.45379	0.388089	0.533306	284	338	385	195	215	340	231	233	hypothetical protein
G372_RS0102795	-0.353883	5.56847	3.37577	0.0661616	235	275	322	223	318	401	336	308	membrane protein
G372_RS0102800	-1.30762	5.1384	39.5016	3.28e-10	109	90	155	172	289	361	303	324	hypothetical protein
G372_RS0102805	-1.895	5.791	60.178	8.67e-15	108	74	152	154	688	517	527	727	inosine-5-monophosphate dehydrogenase
G372_RS0102810	-1.00641	6.04619	20.4574	6.1e-06	213	213	350	363	571	625	522	523	hypothetical protein
G372_RS0102815	-1.07878	7.20855	33.3371	7.75e-09	484	454	681	479	1472	1463	1408	1359	hypothetical protein
G372_RS0102820	-1.04171	5.9478	23.3086	1.38e-06	193	194	340	292	512	530	585	527	hypothetical protein
G372_RS0102825	-0.761358	4.58124	8.73118	0.00312815	79	77	138	109	273	258	137	172	hypothetical protein
G372_RS0102830	-0.314683	5.74333	2.0406	0.15315	224	219	287	179	855	408	392	317	hypothetical protein
G372_RS0102835	-1.0213	1.75659	9.2443	0.00236229	7	4	14	11	53	26	26	23	hypothetical protein
G372_RS0102840	-0.270044	5.1385	1.57803	0.209045	202	107	160	98	643	265	238	207	hypothetical protein
G372_RS0102845	-0.141248	5.06989	0.432169	0.510926	168	126	180	98	599	267	191	194	hypothetical protein
G372_RS0102850	-0.706997	4.2211	11.8309	0.000582562	82	68	95	73	188	148	153	155	hypothetical protein
G372_RS0102855	0.000958151	7.70064	3.22e-05	0.995469	1436	1204	1425	727	1884	1416	1376	1441	hypothetical protein
G372_RS0102860	-0.335967	5.94887	2.56454	0.109284	322	261	342	272	768	510	376	397	hypothetical protein
G372_RS0102865	-0.0472116	5.3377	0.0537064	0.816735	263	212	250	142	445	348	276	191	peptidoglycan-binding protein
G372_RS0102870	0.264649	5.48635	2.15187	0.142396	325	296	351	160	392	266	259	282	orotate phosphoribosyltransferase
G372_RS0102875	0.0515926	6.92773	0.0503777	0.822407	919	831	811	280	889	899	846	922	N/A
G372_RS0102880	0.926834	8.26419	28.6902	8.49e-08	2858	2905	3165	1691	1322	1080	1226	1176	MFS transporter
G372_RS0102890	1.34562	10.7221	26.1269	3.2e-07	13242	14623	21830	14115	6049	3654	4015	4512	peptidyl-prolyl cis-trans isomerase
G372_RS0102895	1.925	9.652	59.532	1.2e-14	9784	7241	11274	5111	2191	1254	1579	1594	hypothetical protein
G372_RS0102900	1.774	12.58	41.063	1.47e-10	53244	55174	92439	48161	15841	9168	12716	11794	adenylylsulfate reductase subunit alpha
G372_RS0102905	1.647	9.834	25.829	3.73e-07	6189	7314	15700	7212	2656	1485	2125	1941	adenylylsulfate reductase subunit beta
G372_RS0102910	0.745303	9.33581	4.84547	0.0277189	3337	3470	10101	4940	2980	2194	2726	2278	adenylylsulfate reductase
G372_RS0102915	-0.53707	9.79961	6.73968	0.00942915	3763	3595	6212	4194	7966	6269	7249	6928	sulfate adenylyltransferase
G372_RS0102920	-0.72603	9.00691	12.9697	0.000316572	2334	1381	2487	1796	7422	4133	4104	4038	hypothetical protein
G372_RS0102925	0.175006	7.75836	0.970765	0.324489	1690	1272	1714	1078	1611	1392	1155	1215	metallophosphoesterase
G372_RS0102930	-0.719995	9.16023	6.44265	0.0111412	2047	1666	3739	3475	6110	3856	4276	4302	formate dehydrogenase
G372_RS0102935	0.0168675	7.83468	0.00670708	0.934729	1418	1185	1774	1321	1994	1302	1379	1310	ferredoxin
G372_RS0102940	-0.303208	8.1047	2.94398	0.0861981	1496	1468	1987	1485	1819	1929	1894	1915	DMSO reductase
G372_RS0102945	-0.508857	7.37847	7.74706	0.00538001	985	599	877	677	1797	1299	1226	1294	hypothetical protein
G372_RS0102950	0.137386	6.46428	0.484604	0.486344	616	419	508	293	1343	570	528	481	aminotransferase
G372_RS0102955	0.222401	8.44079	1.75484	0.18527	2619	2233	2835	1428	2655	2176	2100	1974	GTP-binding protein Der
G372_RS0102960	0.205524	8.73797	1.31424	0.251628	3207	2207	3059	1600	5002	2431	2588	2563	outer membrane assembly lipoprotein YfgL
G372_RS0102965	0.303967	7.27308	2.99517	0.0835134	1165	1048	1321	747	1087	956	775	831	hypothetical protein
G372_RS0102970	0.309895	8.82351	3.07831	0.0793428	3652	2976	3927	2514	2733	2568	2297	2323	histidyl-tRNA synthetase
G372_RS0102975	0.100085	9.09733	0.284389	0.593839	3832	2568	3369	1834	7798	3221	3323	3547	hypothetical protein
G372_RS0102980	-0.0808687	9.04633	0.226575	0.634075	3289	3165	3879	2743	3732	3478	3489	3220	pilus biosynthesis protein PilW
G372_RS0102985	0.529037	9.82309	9.3163	0.00227125	8751	6854	7635	4318	5148	4414	4655	4476	50S rRNA methyltransferase
G372_RS0102990	0.989711	8.0068	18.4091	1.78e-05	3368	2271	2233	746	1352	1038	1174	1198	nucleoside diphosphate kinase
G372_RS0102995	0.63835	8.94558	13.6695	0.000217965	4288	4043	4635	2511	2776	2472	2230	2094	SAM-dependent methlyltransferase
G372_RS0103000	0.437726	11.0948	6.22457	0.012599	18232	15572	19151	7293	16602	12781	12161	12628	N/A
G372_RS0103005	1.85723	9.46016	43.7394	3.75e-11	9001	9916	8626	2598	988	1781	1221	1338	30S ribosomal protein S15
G372_RS0103010	0.825077	4.92595	13.7372	0.00021025	373	203	231	116	249	159	122	124	tRNA pseudouridine synthase B
G372_RS0103015	0.28108	7.13397	2.43265	0.118832	995	1114	1095	523	999	867	809	854	ribosome-binding factor A
G372_RS0103020	0.72021	10.4208	17.0052	3.73e-05	13031	11575	11148	4336	11075	7045	6692	6929	translation initiation factor IF-2
G372_RS0103025	1.49251	10.1896	54.1913	1.82e-13	15188	13518	11683	3820	4942	3695	3478	3709	peptidase M54
G372_RS0103030	2.37	8.062	89.726	2.73e-21	4062	3446	3213	1155	441	436	357	328	ribosome maturation protein RimP
G372_RS0103035	0.687346	6.42869	11.4266	0.00072399	718	943	751	488	290	449	305	324	N/A
G372_RS0103040	-0.136472	7.3099	0.642564	0.422784	1086	904	1022	672	1229	1115	1011	1164	membrane protein
G372_RS0103045	-0.701603	9.03481	12.7967	0.000347224	2377	2563	2898	1798	3573	4735	4381	4900	N/A
G372_RS0103050	-0.587812	9.55021	9.28695	0.00230792	3757	3730	4077	2448	5724	7539	5416	6503	N/A
G372_RS0103055	-0.395326	10.2504	5.04151	0.0247468	7183	5601	7045	4075	11356	10330	8004	10599	N/A
G372_RS0103060	0.307279	6.88153	2.34881	0.125379	1180	788	786	512	790	737	545	732	NADH-quinone oxidoreductase subunit K
G372_RS0103065	-0.433616	7.87354	6.36249	0.0116558	1336	1135	1454	1037	1761	2028	1564	1794	N/A
G372_RS0103070	-0.000170617	7.21019	8.48e-07	0.999265	1082	841	767	448	1699	1071	964	1002	NADH dehydrogenase subunit I
G372_RS0103075	-0.586636	9.18805	10.705	0.00106848	2995	2264	2776	1736	6754	4404	5093	5079	N/A
G372_RS0103080	-0.485106	10.5478	7.72526	0.00544534	7166	6905	7886	5186	16251	12280	11802	11683	NADH dehydrogenase subunit G
G372_RS0103085	-0.631085	10.2084	10.5113	0.00118647	5047	5686	5786	3441	11405	10997	9894	10269	NADH dehydrogenase
G372_RS0103090	-0.144064	8.70125	0.642967	0.422639	2521	2144	2205	1272	5237	2863	2896	3114	NADH dehydrogenase subunit E
G372_RS0103095	-0.243987	10.1932	1.32361	0.249945	7060	6544	6567	2735	11039	8541	9748	9943	NADH dehydrogenase subunit D
G372_RS0103100	-0.428108	8.52731	4.07009	0.0436489	1959	1926	1801	827	3611	3511	3073	2940	NADH dehydrogenase subunit C
G372_RS0103105	-0.00612356	8.54924	0.000903824	0.976016	2695	2452	2447	1008	2904	2858	2713	2612	NADH dehydrogenase subunit B
G372_RS0103110	0.768553	8.30526	10.8741	0.000975181	4009	2345	2217	750	2500	1751	1571	1627	N/A
G372_RS0103115	2.066	5.7	52.106	5.26e-13	915	596	523	159	148	139	102	82	preprotein translocase subunit SecG
G372_RS0103120	1.20062	7.74707	35.1518	3.05e-09	2730	1580	1669	444	2538	1008	823	832	preprotein translocase subunit SecG
G372_RS0103125	0.814918	9.91704	15.4972	8.26e-05	10368	8527	8737	2748	5847	4950	4702	4582	triosephosphate isomerase
G372_RS0103130	-0.0278851	8.45445	0.0280393	0.867016	2262	1917	2316	1285	3664	2426	2351	2268	phosphoglucosamine mutase
G372_RS0103135	0.62466	6.23255	12.6481	0.000375952	668	584	656	363	511	349	357	352	dihydropteroate synthase
G372_RS0103140	0.178708	10.684	1.15691	0.282106	11719	10853	12411	7663	13095	9958	9165	9981	ATP-dependent metalloprotease
G372_RS0103145	0.309558	6.49602	2.92089	0.0874396	758	662	723	484	487	550	475	421	23S rRNA methyltransferase
G372_RS0103150	0.298454	7.15962	2.18193	0.13964	1124	929	1226	974	770	839	624	645	RNA-binding protein
G372_RS0103155	0.243675	7.81281	1.69771	0.192588	1814	1233	1491	877	2567	1350	1141	1413	transcription elongation factor GreA
G372_RS0103160	0.0267659	10.6362	0.0246318	0.875288	11500	9088	9697	5329	16564	10332	10699	10957	carbamoyl phosphate synthase large subunit
G372_RS0103165	-0.195129	8.4092	1.08421	0.297758	1707	2036	2267	1582	2969	2636	2259	2105	carbamoyl phosphate synthase small subunit
G372_RS0103170	-0.093361	6.12649	0.243958	0.621362	406	412	496	209	617	540	484	500	hypothetical protein
G372_RS0103175	0.748422	3.95344	7.04305	0.00795733	122	90	118	77	215	72	51	58	hypothetical protein
G372_RS0103180	-0.374572	1.71048	1.2652	0.260669	16	11	12	18	41	18	17	22	SOS cell division inhibitor SulA
G372_RS0103185	0.286707	4.36343	1.10515	0.293139	159	86	177	122	203	126	84	94	umuDC operon protein-like protein
G372_RS0103190	-0.428232	6.29552	4.16842	0.0411843	361	331	509	403	789	606	529	533	potassium transporter CPA
G372_RS0103195	-0.706402	5.55517	12.9013	0.00032835	203	158	286	198	446	415	384	354	hypothetical protein
G372_RS0103200	-0.863103	6.29217	13.7928	0.000204112	276	281	551	481	444	751	596	559	hypothetical protein
G372_RS0103205	-0.358453	5.24953	3.38357	0.0658492	186	161	256	136	398	282	310	263	methyltransferase type 12
G372_RS0103210	-0.0714734	8.95196	0.16114	0.688109	3000	2637	3333	2004	5142	3043	3248	3570	cell division protein FtsK
G372_RS0103215	0.877237	7.13203	18.9438	1.35e-05	1475	1168	1493	719	559	632	531	509	cell envelope biogenesis protein LolA
G372_RS0103220	0.215742	5.83784	1.42379	0.232781	402	360	472	247	462	361	301	347	hypothetical protein
G372_RS0103225	-0.822896	5.18528	12.711	0.000363506	145	172	243	184	154	398	254	279	hypothetical protein
G372_RS0103230	0.139274	3.90692	0.364525	0.546004	102	68	97	52	202	108	97	60	hypothetical protein
G372_RS0103235	-0.105099	4.37774	0.267722	0.604864	118	75	115	48	346	160	145	114	hypothetical protein
G372_RS0103240	-0.423939	6.87924	5.39852	0.0201538	550	546	628	375	1389	972	937	854	proline aminopeptidase P II
G372_RS0103245	-0.0612877	6.05791	0.087291	0.76765	322	265	397	191	1200	473	401	392	ubiquinone biosynthesis protein UbiH
G372_RS0103250	-0.240585	6.25642	1.68367	0.194438	415	376	412	255	947	591	580	482	ubiquinone biosynthesis protein UbiH
G372_RS0103255	-0.421266	14.6537	5.67188	0.017239	129565	128455	155012	83894	235580	218354	199263	206577	hypothetical protein
G372_RS0103260	-1.2477	5.27532	30.1672	3.96e-08	113	102	116	132	520	366	389	314	hypothetical protein
G372_RS0103265	-0.636425	5.35196	8.12829	0.00435799	167	162	181	174	521	314	339	283	hypothetical protein
G372_RS0103270	-0.83809	6.09715	14.5802	0.000134317	263	217	415	368	587	546	588	523	GCN5 family acetyltransferase
G372_RS0103275	0.348711	6.86535	1.17734	0.277899	608	538	1157	547	1555	528	858	373	cyclopropane-fatty-acyl-phospholipid synthase
G372_RS0103280	0.640312	5.39077	3.08881	0.0788324	244	193	590	229	347	155	289	107	hypothetical protein
G372_RS0103285	0.77052	7.00825	3.78265	0.0517865	812	621	1608	776	1346	371	826	290	NADH-ubiquinone oxidoreductase subunit 6
G372_RS0103290	0.0519303	5.9422	0.0325094	0.856914	247	322	688	349	442	406	410	262	glutathione peroxidase
G372_RS0103295	0.33628	6.28144	1.54851	0.213355	474	353	732	346	1002	443	492	273	hypothetical protein
G372_RS0103300	0.353167	8.33125	3.78985	0.0515641	2448	2074	3056	1503	2209	1747	1900	1626	GTP cyclohydrolase I
G372_RS0103305	0.626537	6.66727	12.1864	0.000481404	830	814	972	510	633	520	457	436	SAM-dependent methlyltransferase
G372_RS0103310	0.60273	5.47442	8.29376	0.00397814	497	296	372	231	240	220	193	205	hypothetical protein
G372_RS0103315	-0.315208	6.79625	2.69965	0.10037	564	718	812	586	554	801	850	709	electron transporter RsxE
G372_RS0103320	-0.0536958	5.85262	0.0771577	0.781187	324	352	355	240	605	435	338	361	electron transporter RnfG
G372_RS0103325	-0.468792	6.78277	5.80532	0.0159777	579	628	572	370	854	930	932	858	electron transporter RnfG
G372_RS0103330	0.124052	7.40672	0.496666	0.480969	1261	999	992	521	1956	1176	1076	1047	electron transporter RnfC
G372_RS0103335	-0.0837583	6.20494	0.209572	0.647103	542	430	455	261	594	533	468	555	electron transporter RnfB
G372_RS0103340	0.418552	6.79699	3.86974	0.0491642	1166	947	823	532	405	633	567	532	electron transport complex RsxE subunit
G372_RS0103345	1.40369	5.68038	44.4414	2.62e-11	684	387	436	108	578	205	193	161	hypothetical protein
G372_RS0103350	1.4083	5.98704	43.4849	4.27e-11	807	624	723	223	260	196	223	195	methylthioribulose-1-phosphate dehydratase
G372_RS0103355	-0.0657077	7.72108	0.123854	0.724891	1302	1275	1326	579	2066	1598	1602	1421	methionyl-tRNA synthetase
G372_RS0103360	0.453918	8.04607	4.51691	0.0335614	2414	1841	1674	526	2822	1582	1685	1629	ATP-binding protein
G372_RS0103365	0.603294	7.60922	5.94475	0.0147612	2254	1379	1151	364	1870	1183	1115	1138	deoxycytidine triphosphate deaminase
G372_RS0103370	0.434164	6.14156	5.73012	0.0166763	521	539	547	323	600	404	361	339	carbamate kinase
G372_RS0103375	-0.0583898	5.87099	0.0760928	0.782664	356	462	413	245	309	485	371	334	hypothetical protein
G372_RS0103380	0.236137	9.90759	1.91499	0.16641	7474	6797	7150	3495	7318	6161	5721	5873	acetolactate synthase
G372_RS0103385	0.428946	8.53027	5.26613	0.0217443	3212	3069	3344	1817	1514	2048	1763	1907	acetolactate synthase
G372_RS0103390	1.01208	8.85226	32.2555	1.35e-08	5151	4073	4153	1908	3049	2001	1806	1713	ketol-acid reductoisomerase
G372_RS0103395	0.705222	8.04544	13.6545	0.000219714	2464	2549	2549	1274	954	1245	1094	1173	phosphatidylserine decarboxylase
G372_RS0103400	0.560039	7.77877	10.8707	0.000976956	1889	1842	1882	1038	1296	977	1107	1151	CDP-diacylglycerol--serine O-phosphatidyltransferase
G372_RS0103405	0.237902	6.94141	1.87882	0.170468	990	761	997	542	901	759	717	675	DNA polymerase III
G372_RS0103410	0.0259368	5.44953	0.0198895	0.887846	316	212	327	165	411	302	271	278	alanine acetyltransferase
G372_RS0103415	-0.671954	9.21925	14.0777	0.000175416	2633	2342	3561	2440	5275	5520	4420	4909	hypothetical protein
G372_RS0103420	-0.167804	4.43658	0.489334	0.484224	92	75	108	61	438	161	127	116	pyrroline-5-carboxylate reductase
G372_RS0103425	-0.340223	5.0493	2.9522	0.0857606	171	150	214	157	315	258	215	226	hypothetical protein
G372_RS0103430	-0.89422	9.19951	23.506	1.25e-06	2230	2007	3148	2336	5414	5157	5103	5331	twitching motility protein PilT
G372_RS0103435	-0.920923	9.0498	22.181	2.48e-06	1970	1212	1991	1296	9248	4394	4306	4751	twitching motility protein PilT
G372_RS0103440	-0.92044	9.00296	27.9345	1.25e-07	2082	1525	2268	1519	6054	4709	4314	4947	twitching motility protein PilT
G372_RS0103445	0.111399	7.73241	0.311435	0.576801	1567	957	1202	721	3203	1314	1297	1220	oxidoreductase
G372_RS0103450	-0.176919	8.47877	1.04827	0.305906	2123	1612	2075	1168	4595	2499	2532	2484	dihydroorotase
G372_RS0103455	-0.375284	7.46104	4.59904	0.0319899	904	862	1143	675	1564	1388	1374	1285	aspartate carbamoyltransferase
G372_RS0103460	-0.1691	6.56573	0.676822	0.410683	597	388	646	414	1032	540	662	683	uracil phosphoribosyltransferase
G372_RS0103465	-0.402618	5.07365	2.08192	0.149053	123	143	189	179	458	241	231	188	Holliday junction resolvase
G372_RS0103470	-0.229505	5.98311	0.870256	0.350884	326	238	349	272	995	461	355	382	hypothetical protein
G372_RS0103475	-0.508811	4.76307	7.09541	0.00772815	137	103	148	93	305	238	197	203	biopolymer transporter TonB
G372_RS0103480	0.0569154	3.52261	0.0549269	0.814702	82	48	98	65	88	70	57	68	heptaprenyl diphosphate synthase
G372_RS0103485	-0.186515	4.43581	0.264284	0.607192	128	44	116	99	427	123	106	119	hypothetical protein
G372_RS0103490	-0.460799	7.11026	3.47816	0.0621837	600	421	825	572	2108	940	928	1005	thiamine biosynthesis protein ApbE
G372_RS0103495	-0.952973	7.06266	16.447	5e-05	381	479	846	658	985	1109	1209	1176	glutathione synthetase
G372_RS0103500	-0.545755	8.61636	2.66728	0.102431	1177	1280	3881	3298	1987	2658	2383	2591	pilus response regulator PilG
G372_RS0103505	-0.502484	8.20216	1.85166	0.17359	1020	701	2408	1905	3585	1779	1919	1928	chemotaxis protein CheY
G372_RS0103510	-0.751422	7.75045	5.33734	0.0208733	602	596	1701	1453	1897	1670	1491	1523	hypothetical protein
G372_RS0103515	-0.68118	10.6707	9.34306	0.00223831	6851	4783	10276	6999	18560	11804	12941	13693	chemotaxis protein
G372_RS0103520	-0.289128	11.4984	2.03881	0.153329	14789	12121	17710	11737	36995	18200	20692	21274	hypothetical protein
G372_RS0103525	-0.43179	8.44964	5.89392	0.0151933	1973	1550	2174	1199	3068	2558	2846	2971	hypothetical protein
G372_RS0103530	0.339231	7.31186	4.02407	0.0448554	1241	1208	1266	707	1070	935	889	833	hypothetical protein
G372_RS0103535	0.477869	9.36859	6.36748	0.011623	5632	5828	4964	2198	4481	3626	3762	3783	N/A
G372_RS0103540	0.66498	12.7473	14.6305	0.000130778	68456	56484	55855	27134	46362	31562	34092	35479	S-adenosyl-L-homocysteine hydrolase
G372_RS0103545	1.16382	12.2261	40.1837	2.31e-10	58340	45703	45173	20383	23956	16520	17979	17150	S-adenosylmethionine synthetase
G372_RS0103550	0.688312	11.0742	14.3346	0.000153025	20635	17708	16374	6134	19170	11385	11681	10696	transketolase
G372_RS0103555	0.519459	11.1449	6.98434	0.00822259	19307	19133	16632	6060	18803	13258	13412	12568	glyceraldehyde-3-phosphate dehydrogenase
G372_RS0103560	0.97231	9.74214	25.8595	3.67e-07	9781	8317	7627	3131	4416	3655	3676	3464	phosphoglycerate kinase
G372_RS0103565	1.00547	10.2326	29.4975	5.6e-08	14340	10432	10923	4951	6817	4659	5006	4796	pyruvate kinase
G372_RS0103570	0.579485	11.3432	11.2756	0.000785334	20970	20248	20957	9656	23938	11847	13917	14363	fructose-bisphosphate aldolase
G372_RS0103575	-0.221149	6.71425	1.45417	0.227859	604	581	794	421	728	811	728	753	hypothetical protein
G372_RS0103580	0.326584	5.12673	2.56332	0.109369	198	227	259	109	453	236	199	170	dethiobiotin synthase
G372_RS0103585	0.534722	6.73459	9.4406	0.00212234	977	807	831	418	819	586	560	520	phosphoribosylaminoimidazole-succinocarboxamide synthase
G372_RS0103590	1.0037	6.74588	33.6083	6.74e-09	1039	1002	1048	447	694	453	410	418	ribosomal protein S12 methylthiotransferase
G372_RS0103595	1.32321	9.79566	32.3336	1.3e-08	11443	9823	9478	3297	2561	3076	2983	2614	50S ribosomal protein L31
G372_RS0103600	1.75	4.835	52.746	3.8e-13	409	238	275	94	253	92	62	69	Endonuclease YncB, thermonuclease family
G372_RS0103605	0.426033	6.53034	5.15836	0.0231347	751	617	629	388	992	497	489	472	peptidase M48 Ste24p
G372_RS0103610	0.391003	8.037	5.14035	0.0233759	2174	2109	2215	1213	1418	1449	1443	1353	malate dehydrogenase
G372_RS0103615	0.239869	7.09845	1.93575	0.164131	1053	875	1113	661	993	775	807	754	malate dehydrogenase
G372_RS0103620	0.336783	4.97075	3.26082	0.0709538	245	201	241	133	279	182	168	169	N/A
G372_RS0103625	-0.105374	5.71327	0.351331	0.553361	345	290	377	220	400	365	342	365	hypothetical protein
G372_RS0103630	0.124965	4.30884	0.207851	0.648457	133	94	128	108	243	142	100	74	pseudouridine synthase
G372_RS0103635	-0.309035	7.91794	3.08734	0.0789035	1382	1039	1596	996	2418	1805	1665	1776	lytic transglycosylase
G372_RS0103645	-0.446978	6.52554	5.92185	0.0149542	482	342	436	276	1309	717	737	656	chromosome segregation and condensation protein ScpB
G372_RS0103650	-0.0280837	6.72222	0.0271785	0.869055	743	597	708	396	927	728	726	684	chromosome segregation protein ScpA
G372_RS0103655	0.136375	9.03666	0.669585	0.413196	4117	3134	3837	2065	4343	3292	3331	3257	tryptophanyl-tRNA synthetase
G372_RS0103660	0.264303	7.67909	2.46108	0.116699	1504	1320	1681	834	1713	1247	1208	1150	hypothetical protein
G372_RS0103665	0.710915	6.68703	15.3125	9.11e-05	1001	778	994	400	671	480	517	484	translation factor Sua5
G372_RS0103670	-0.242808	3.52251	1.2182	0.269715	76	55	66	48	99	96	65	78	hypothetical protein
G372_RS0103675	-0.234107	7.91003	1.39468	0.237617	1256	1069	1665	1111	2616	1765	1527	1578	peptidylprolyl isomerase
G372_RS0103680	-0.0538951	6.5591	0.0725385	0.787676	586	441	589	398	1186	679	532	571	hypothetical protein
G372_RS0103685	1.47208	5.26285	47.5979	5.23e-12	498	412	393	127	172	122	133	107	RND transporter
G372_RS0103690	1.16413	7.52731	39.2933	3.65e-10	2169	1808	1691	648	1119	757	655	693	acriflavin resistance protein
G372_RS0103695	-0.267311	8.52401	0.477918	0.489367	1476	3336	2640	656	1533	4201	2565	2709	hypothetical protein
G372_RS0103700	0.469311	5.53919	2.89846	0.0886644	333	456	498	137	160	278	269	240	hypothetical protein
G372_RS0103705	0.575767	4.40869	6.40858	0.011357	198	195	166	63	119	127	121	96	hypothetical protein
G372_RS0103710	0.080087	6.74905	0.18383	0.668103	798	567	633	416	1274	687	681	627	acriflavin resistance protein
G372_RS0103715	-0.358957	5.13545	2.02254	0.15498	161	125	245	186	407	272	200	226	hypothetical protein
G372_RS0103720	-0.542832	5.02595	6.4801	0.0109089	164	142	222	212	191	289	199	208	hypothetical protein
G372_RS0103725	0.611624	4.18582	7.61247	0.00579659	162	123	161	107	124	91	75	70	hypothetical protein
G372_RS0103730	0.667278	6.04024	11.4201	0.00072653	647	475	618	397	326	289	292	257	MFS transporter
G372_RS0103735	0.194304	7.96716	1.22506	0.26837	1594	1653	1989	1027	2247	1676	1470	1374	chorismate synthase
G372_RS0103740	-0.539712	7.02797	5.60626	0.0178964	511	467	650	495	2012	972	992	902	hypothetical protein
G372_RS0103745	-0.727177	6.44418	11.5533	0.000676277	338	315	568	463	712	732	708	624	sulfurtransferase
G372_RS0103750	0.455575	6.58918	5.68949	0.0170668	843	684	898	560	461	529	425	439	nucleoside diphosphate kinase regulator
G372_RS0103755	-0.344239	7.12887	2.38355	0.122619	630	631	857	686	1631	892	994	979	hypothetical protein
G372_RS0103760	-1.01511	4.80739	18.2785	1.91e-05	70	115	150	110	213	292	238	248	hypothetical protein
G372_RS0103765	-0.322864	3.481	2.15419	0.142181	64	37	59	27	152	94	78	74	glycine cleavage system protein H
G372_RS0103770	-0.464121	2.50469	3.31349	0.0687136	35	28	26	23	40	46	39	41	hypothetical protein
G372_RS0103775	-0.141624	2.34232	0.256505	0.612531	26	32	32	43	26	20	34	25	hypothetical protein
G372_RS0103780	-0.100989	5.39524	0.163002	0.686408	273	180	322	328	290	220	231	244	hemerythrin
G372_RS0103785	-0.310151	7.42727	3.14775	0.0760317	1009	986	1167	770	1075	1249	1279	1274	diguanylate cyclase
G372_RS0103790	0.231773	5.66568	1.44527	0.229289	371	252	364	189	636	296	301	279	HhH-GPD family protein
G372_RS0103795	0.289538	5.94266	2.42477	0.11943	453	403	515	271	484	394	366	285	RNA pseudouridine synthase
G372_RS0103800	-0.181415	5.25727	0.861007	0.353457	203	202	238	150	410	281	288	223	molybdopterin biosynthesis protein B
G372_RS0103805	0.0983296	7.46779	0.236378	0.626835	1162	862	1208	754	2255	1027	1044	1056	asparagine synthase
G372_RS0103810	-0.122449	6.61371	0.325757	0.568168	546	460	770	560	858	590	597	630	LysR family transcriptional regulator
G372_RS0103815	-0.870001	7.21003	17.9122	2.31e-05	536	654	962	827	718	1298	1201	1246	hypothetical protein
G372_RS0103820	-0.258967	6.81642	1.92052	0.165799	571	618	836	517	849	806	851	744	peptidase S49
G372_RS0103825	-0.573195	6.64215	7.88712	0.00497881	446	376	474	392	1336	770	750	756	hypothetical protein
G372_RS0103830	-0.144164	5.86914	0.468866	0.493509	332	251	376	258	734	400	386	338	N/A
G372_RS0103835	-0.197989	5.22024	1.0221	0.312021	210	197	284	213	252	262	240	224	Fe-S oxidoreductase
G372_RS0103840	-0.681929	6.33299	13.7031	0.000214096	385	320	448	385	670	614	701	624	ribosomal protein S6 modification protein
G372_RS0103845	-0.890735	6.67264	20.8054	5.08e-06	358	397	547	417	850	956	951	811	ribosomal protein S6 modification protein
G372_RS0103850	-0.685556	5.9071	12.05	0.000517931	250	213	337	236	643	455	512	496	succinylglutamate desuccinylase
G372_RS0103855	0.339635	5.22197	2.2429	0.134229	312	213	291	249	274	169	173	193	hypothetical protein
G372_RS0103860	-0.263582	5.90959	1.62226	0.202776	345	235	391	279	682	439	391	381	hypothetical protein
G372_RS0103865	-1.02731	5.45969	23.1052	1.53e-06	128	179	204	183	362	446	391	373	cytochrome B561
G372_RS0103870	0.641992	4.56618	10.8705	0.0009771	216	190	206	124	135	103	114	102	haloacid dehalogenase
G372_RS0103875	0.672901	4.17784	10.8407	0.000992936	163	162	147	85	105	88	68	91	Peptidyl-tRNA hydrolase
G372_RS0103880	0.564028	5.22082	8.32124	0.00391841	286	346	365	194	148	187	165	171	hypothetical protein
G372_RS0103885	0.976584	8.52144	25.677	4.04e-07	4022	3485	3648	1368	1751	1418	1629	1544	peptide chain release factor 3
G372_RS0103890	0.209654	8.24746	1.4225	0.232992	2413	1889	2329	1629	2156	1605	1740	1745	multidrug transporter
G372_RS0103895	0.124699	6.93499	0.36334	0.546657	925	628	835	644	1228	706	662	705	RND transporter
G372_RS0103900	-0.411081	7.09775	4.59778	0.0320134	729	711	837	902	915	1060	838	878	glutathione S-transferase
G372_RS0103905	-0.209797	7.54479	1.39843	0.236987	1045	1000	1211	575	1812	1462	1334	1415	glutamate--cysteine ligase
G372_RS0103910	-0.381288	4.35279	3.59517	0.0579476	123	113	119	92	133	175	156	124	alpha-acetolactate decarboxylase
G372_RS0103915	0.871335	5.74004	5.64989	0.0174565	744	591	146	157	374	330	198	224	hypothetical protein
G372_RS0103920	0.109851	5.94589	0.111794	0.73811	647	501	151	204	456	430	391	407	AraC family transcriptional regulator
G372_RS0103925	-0.173907	3.09605	0.488236	0.484715	46	43	48	47	87	56	52	48	transcriptional regulator
G372_RS0103930	-0.388399	2.2001	1.93764	0.163926	26	19	28	23	32	27	25	41	globin
G372_RS0103935	-0.0794351	2.00776	0.0766496	0.78189	28	22	25	21	24	33	19	19	hypothetical protein
G372_RS0103940	0.189078	2.30394	0.428187	0.51288	24	28	41	31	42	28	21	23	hypothetical protein
G372_RS0103945	-0.192144	2.81047	0.633452	0.426092	47	33	47	31	49	46	42	52	hypothetical protein
G372_RS0103950	-0.828016	7.49474	18.4174	1.77e-05	719	621	1047	863	1550	1603	1447	1470	membrane protein
G372_RS0103955	-0.607938	6.57542	9.94262	0.00161496	489	325	606	427	846	762	694	801	hypothetical protein
G372_RS0103960	-1.14076	6.42008	17.718	2.56e-05	221	321	570	419	375	1065	689	676	hypothetical protein
G372_RS0103965	-0.130664	5.95407	0.349937	0.554149	388	266	376	299	756	452	351	359	hypothetical protein
G372_RS0103970	-0.56376	6.41032	7.79489	0.00523943	423	314	519	452	783	657	626	604	hypothetical protein
G372_RS0103975	-1.48556	6.47987	52.0694	5.36e-13	230	221	286	303	925	1053	728	955	hypothetical protein
G372_RS0103980	-0.0491473	6.72827	0.0798126	0.777552	728	534	614	301	1262	831	699	695	glutathione ABC transporter ATP-binding protein
G372_RS0103985	-0.624324	7.48183	12.4657	0.000414488	858	652	931	614	2020	1487	1330	1582	diguanylate cyclase
G372_RS0103990	0.158172	8.54308	0.832266	0.361618	2912	2126	2667	1623	3411	2419	2036	2250	LysR family transcriptional regulator
G372_RS0103995	0.608378	5.17862	7.97431	0.00474457	380	212	267	151	357	203	156	162	hypothetical protein
G372_RS0104000	-0.321157	5.98782	2.79944	0.094297	316	354	430	317	472	533	423	396	inositol monophosphatase
G372_RS0104005	-0.240789	7.97078	1.84818	0.173996	1481	1424	1827	1055	1651	1896	1748	1834	guanylate cyclase
G372_RS0104010	0.38199	6.7202	4.00389	0.0453954	880	622	815	470	1032	651	531	499	hypothetical protein
G372_RS0104015	0.771275	7.2291	18.4808	1.72e-05	1565	1169	1313	529	1100	751	712	677	conjugal transfer protein TraB
G372_RS0104020	0.253465	5.96011	1.14537	0.284521	443	391	362	307	744	404	331	261	alanine dehydrogenase
G372_RS0104025	0.291079	6.36068	2.51952	0.112445	630	554	627	462	603	452	420	425	membrane protein
G372_RS0104030	0.195994	6.7633	1.05057	0.305375	844	640	861	655	742	620	588	547	hypothetical protein
G372_RS0104035	-0.868493	8.31781	21.0217	4.54e-06	1310	950	1640	1305	3457	2873	2529	2730	histidine kinase
G372_RS0104040	-0.215327	7.92186	1.48416	0.223124	1565	1080	1505	1024	2522	1745	1683	1598	dienelactone hydrolase
G372_RS0104045	-0.0883278	8.96195	0.254481	0.613938	2870	3004	3814	2158	3790	3579	3185	3361	hypothetical protein
G372_RS0104050	-0.600072	7.39094	10.8199	0.00100414	781	774	1012	612	1308	1494	1317	1434	hydrolase
G372_RS0104055	-0.385907	3.89791	2.7363	0.0980915	109	84	80	58	77	142	88	114	hypothetical protein
G372_RS0104060	0.193117	5.98423	1.05596	0.304138	471	458	542	295	324	340	413	366	membrane protein
G372_RS0104065	0.158552	7.83326	0.541665	0.461744	1582	1932	1970	943	941	1581	1332	1305	S-adenosylmethionine decarboxylase
G372_RS0104070	-0.243426	6.29562	1.89826	0.168273	493	445	491	344	584	652	524	510	peroxiredoxin
G372_RS0104075	-0.665598	8.33371	13.322	0.000262304	1395	1488	1901	1344	2438	3074	2594	2459	transcriptional regulator
G372_RS0104080	0.130595	8.70259	0.535859	0.464154	3260	2028	2305	1005	5850	2857	2688	2644	indole-3-glycerol-phosphate synthase
G372_RS0104085	0.100643	6.88251	0.32434	0.569011	851	592	774	407	1431	840	714	671	anthranilate phosphoribosyltransferase
G372_RS0104090	0.304579	4.37949	2.06127	0.151085	132	146	198	101	135	134	109	97	hypothetical protein
G372_RS0104095	0.500823	7.80631	7.21947	0.00721171	2254	1398	1647	868	2018	1132	1150	1257	anthranilate synthase subunit II
G372_RS0104100	0.841623	8.7401	23.0305	1.59e-06	4075	3306	4006	1813	3420	1756	1778	2032	anthranilate synthase subunit I
G372_RS0104105	0.639039	7.66353	14.0099	0.000181848	1873	1463	1596	674	1985	1129	1002	974	phosphoglycolate phosphatase
G372_RS0104110	0.409478	8.91862	2.93083	0.0869031	4331	4412	4149	1561	1981	3012	2884	2524	ribulose-phosphate 3-epimerase
G372_RS0104115	0.273384	8.61893	1.05742	0.303804	2080	3328	4514	1406	1648	2553	2239	2358	cytochrome C
G372_RS0104120	0.431757	6.26631	5.74717	0.0165153	617	594	645	436	440	326	409	404	membrane protein
G372_RS0104125	0.0813611	7.06239	0.207152	0.649009	905	849	1119	594	873	819	794	904	methyltransferase
G372_RS0104130	0.0044543	6.94485	0.000632115	0.979942	754	644	933	466	1258	825	841	753	phosphoribosylaminoimidazole carboxylase
G372_RS0104135	-0.368219	6.55161	4.09714	0.0429559	506	509	580	335	742	747	752	703	N5-carboxyaminoimidazole ribonucleotide mutase
G372_RS0104140	-0.266895	6.3999	2.17954	0.139856	544	389	594	329	666	669	555	643	hypothetical protein
G372_RS0104145	0.204491	5.81105	0.854655	0.355239	512	242	399	258	570	328	298	323	globin
G372_RS0104150	-0.0171938	5.0092	0.00605843	0.937959	215	160	186	159	374	209	173	194	cell division protein Fic
G372_RS0104155	-0.34243	6.34205	3.58127	0.0584344	419	424	488	349	739	587	617	579	phosphatidylinositol kinase
G372_RS0104160	0.1661	4.03817	0.476626	0.489955	111	82	173	84	97	112	80	89	hypothetical protein
G372_RS0104165	-0.303837	1.85317	0.725093	0.394478	12	10	39	25	20	29	17	17	hypothetical protein
G372_RS0104170	0.724732	1.26792	4.37879	0.0363888	24	16	18	12	11	8	8	11	N/A
G372_RS0104175	0.709563	0.38558	2.43057	0.11899	9	8	8	4	9	4	7	3	hypothetical protein
G372_RS0104180	-0.35801	4.67153	3.18267	0.0744231	145	105	169	77	240	181	212	201	sulfurtransferase
G372_RS0104185	-0.392406	3.07256	2.56347	0.109358	40	30	46	35	104	63	57	53	glycosyl transferase family 2
G372_RS0104190	0.943749	6.48303	21.0478	4.48e-06	1061	736	732	237	698	414	448	378	succinyldiaminopimelate aminotransferase
G372_RS0104195	0.532938	8.14065	8.98067	0.0027285	2408	2354	2338	972	1984	1566	1514	1516	N/A
G372_RS0104200	0.0342063	6.51324	0.0313221	0.859524	603	627	746	415	518	699	564	487	ArsC family transcriptional regulator
G372_RS0104205	-0.219103	6.65425	1.32816	0.249133	618	492	636	540	905	711	644	629	hypothetical protein
G372_RS0104210	1.45311	10.6694	46.1514	1.09e-11	17372	16386	19263	11467	3901	4177	3829	3420	RNA helicase
G372_RS0104215	0.421873	6.65777	5.27478	0.0216366	763	738	905	587	614	536	494	455	hypothetical protein
G372_RS0104220	-0.920607	8.06983	24.9909	5.76e-07	1009	889	1272	987	2840	2332	2357	2467	diguanylate cyclase
G372_RS0104225	-0.421724	8.60968	5.5021	0.0189936	2024	1654	2193	1561	4428	2889	3005	2843	diguanylate cyclase
G372_RS0104230	-1.33992	7.68825	43.2844	4.73e-11	550	408	618	528	3334	2189	1847	1789	hypothetical protein
G372_RS0104235	-0.675995	5.14505	9.56698	0.00198109	157	180	221	145	197	380	285	239	hypothetical protein
G372_RS0104240	0.0761695	6.68568	0.175719	0.675079	734	715	733	380	730	753	651	630	ferredoxin
G372_RS0104245	-1.27216	7.81587	25.7636	3.86e-07	724	924	956	740	1120	3179	1785	2208	hypothetical protein
G372_RS0104250	-0.487389	3.82248	5.32691	0.0209985	78	80	94	92	52	108	96	92	hypothetical protein
G372_RS0104255	-0.547555	4.50833	6.09747	0.0135376	95	124	147	153	124	197	158	127	hypothetical protein
G372_RS0104260	-0.651773	4.69505	7.04875	0.00793205	117	89	146	170	238	184	176	187	hypothetical protein
G372_RS0104265	-1.654	5.933	51.551	6.98e-13	119	155	231	186	443	744	612	689	hypothetical protein
G372_RS0104270	-1.19866	5.8801	44.2747	2.85e-11	216	166	234	196	542	621	541	568	Fis family transcriptional regulator
G372_RS0104275	-0.369322	6.60576	4.20598	0.0402817	613	452	599	500	733	747	608	734	membrane protein
G372_RS0104280	-0.0424122	5.58418	0.0478339	0.826876	263	305	385	228	338	352	297	280	hypothetical protein
G372_RS0104285	-0.0685692	7.03184	0.163427	0.68602	844	639	885	454	1422	950	884	845	hypothetical protein
G372_RS0104290	-0.280924	5.77787	1.89687	0.168429	303	364	404	242	263	437	371	396	UbiA prenyltransferase
G372_RS0104295	-0.0368298	4.43431	0.0269457	0.869612	91	110	161	66	281	165	121	145	membrane protein
G372_RS0104300	-0.29203	5.40766	2.07512	0.149718	207	231	212	153	500	322	317	286	FAD-linked oxidase
G372_RS0104305	-0.241526	4.58645	1.49947	0.220753	125	125	160	99	220	178	177	153	short-chain dehydrogenase
G372_RS0104310	-0.182069	3.31238	0.626642	0.42859	48	47	71	32	102	76	74	58	hypothetical protein
G372_RS0104315	-0.422618	6.52832	5.89728	0.0151643	524	443	578	458	677	670	692	680	hypothetical protein
G372_RS0104320	-1.731	7.495	68.954	1.01e-16	380	345	456	445	2190	1886	2039	1927	hypothetical protein
G372_RS0104325	-1.775	9.344	70.119	5.58e-17	1241	1107	1582	1262	8613	6835	7164	7429	hypothetical protein
G372_RS0104330	-0.208482	6.98541	0.756626	0.384386	630	512	815	601	1729	802	838	764	invasion associated locus B family protein
G372_RS0104335	-0.393961	4.75433	4.26976	0.0387965	159	152	166	146	151	208	204	168	cation transporter
G372_RS0104340	-0.768692	3.02272	8.58068	0.00339748	26	37	34	22	84	89	48	73	multiple resistance and pH regulation protein F
G372_RS0104345	-0.393828	2.07101	1.88276	0.170021	21	15	19	13	51	26	31	30	N/A
G372_RS0104350	-0.703644	3.35778	9.56578	0.00198238	47	41	48	32	96	95	95	69	hypothetical protein
G372_RS0104355	-0.400724	2.49293	2.12855	0.144578	20	18	33	18	79	47	30	39	hypothetical protein
G372_RS0104360	-0.794027	4.17364	12.6539	0.00037478	72	57	120	74	140	169	161	130	oxidoreductase
G372_RS0104365	-0.477966	5.52729	5.90414	0.0151054	203	233	256	187	443	340	359	369	NADH dehydrogenase subunit M
G372_RS0104370	-0.173673	4.50421	0.678312	0.410169	116	122	135	97	250	171	154	129	hypothetical protein
G372_RS0104375	1.01818	7.72207	25.5794	4.25e-07	2101	1821	2023	1206	1270	714	892	641	hypothetical protein
G372_RS0104380	-0.193895	6.7794	1.1539	0.282735	627	543	685	456	1184	796	765	701	FAD-binding protein
G372_RS0104385	0.60676	5.1067	7.37829	0.00660157	298	243	346	239	154	173	121	131	N/A
G372_RS0104395	-0.123999	7.28454	0.454047	0.500419	971	777	953	633	1735	1128	886	1119	flagellar biosynthesis protein FlhA
G372_RS0104400	-0.396066	6.06762	4.68078	0.0305018	356	378	419	281	466	561	468	515	flagellar biosynthesis protein FlhB
G372_RS0104405	-0.246727	5.54256	1.7672	0.183728	261	267	310	249	331	345	281	320	flagellar biosynthesis protein FliR
G372_RS0104410	-0.132721	3.0938	0.28924	0.590708	48	43	46	18	102	78	41	64	flagellar biosynthesis protein FliQ
G372_RS0104415	0.0530938	5.52562	0.0705564	0.790528	393	208	301	171	459	285	271	327	flagellar biosynthesis protein FliP
G372_RS0104420	-0.444305	3.4056	3.0404	0.0812159	50	41	83	65	69	89	53	75	hypothetical protein
G372_RS0104425	-0.697151	6.03708	13.6176	0.00022408	298	231	308	222	785	541	489	603	hypothetical protein
G372_RS0104430	-0.761593	7.36193	16.0425	6.19e-05	670	629	844	649	1650	1347	1255	1565	flagellar motor switch protein FliM
G372_RS0104435	-0.356993	5.31754	2.82225	0.092966	242	157	214	181	450	320	222	294	hypothetical protein
G372_RS0104440	-0.0932135	7.70233	0.240308	0.623984	1419	868	1101	640	3038	1336	1347	1500	hypothetical protein
G372_RS0104445	0.254631	6.45619	1.34315	0.24648	671	466	686	485	827	528	387	472	flagellar export protein FliJ
G372_RS0104450	0.34951	8.27993	2.76578	0.0962996	2638	1505	1926	1091	4558	1658	1593	1786	flagellar protein FliI
G372_RS0104455	0.00747779	6.97986	0.001518	0.968921	794	659	831	561	1434	846	779	714	hypothetical protein
G372_RS0104460	-0.343182	8.101	3.74937	0.0528273	1497	1357	1770	1287	2326	2183	1718	2054	flagellar motor switch protein FliG
G372_RS0104465	-0.447786	8.24953	5.74527	0.0165331	1546	1284	1920	1459	2879	2351	2036	2319	flagellar M-ring protein FliF
G372_RS0104470	-0.677046	6.03192	11.3771	0.000743534	276	264	410	316	518	593	429	554	flagellar hook-basal body protein FliE
G372_RS0104475	-0.153346	8.28655	0.52499	0.468721	1872	1388	2243	1753	2978	1968	1879	2006	Fis family transcriptional regulator
G372_RS0104480	-0.361044	11.2357	4.23235	0.0396606	13739	10742	14765	11144	23022	17540	17641	16908	Fis family transcriptional regulator
G372_RS0104485	0.0449816	7.15195	0.0646041	0.799362	1046	953	996	563	973	901	906	995	hypothetical protein
G372_RS0104490	0.55154	9.57055	9.98924	0.00157457	6617	5825	5587	2235	7363	4261	4243	4080	phosphoribosylformylglycinamidine synthase
G372_RS0104495	-1.21267	4.99864	23.6639	1.15e-06	114	81	131	203	281	244	261	299	hypothetical protein
G372_RS0104500	-0.58028	4.76774	6.16954	0.0129969	125	83	146	118	357	185	196	217	hypothetical protein
G372_RS0104505	-0.71002	5.21119	9.35367	0.00222539	149	118	190	171	459	265	294	288	hypothetical protein
G372_RS0104510	-0.193304	4.25474	0.469772	0.493092	109	52	87	69	376	109	117	109	hypothetical protein
G372_RS0104515	-0.151185	5.74855	0.593458	0.441085	322	235	296	184	743	355	402	329	hypothetical protein
G372_RS0104520	-0.124995	4.41466	0.367757	0.544229	116	87	145	66	278	166	152	117	secondary thiamine-phosphate synthase enzyme
G372_RS0104525	-0.416384	5.60508	3.37747	0.0660935	192	203	251	159	726	313	412	345	hypothetical protein
G372_RS0104530	0.485616	9.08473	5.73247	0.016654	5316	4215	3713	1533	4303	2927	3225	3292	N/A
G372_RS0104535	0.137706	7.9338	0.66435	0.415028	1784	1620	1784	1257	1751	1477	1471	1344	fructose-bisphosphate aldolase
G372_RS0104540	-0.782678	6.08211	15.076	0.000103266	298	285	298	191	636	562	675	615	transporter
G372_RS0104545	0.148951	6.50026	0.657993	0.417269	672	593	648	276	764	664	565	564	phospholipase
G372_RS0104550	0.642094	2.44462	4.81431	0.0282243	62	42	44	16	21	37	24	20	N/A
G372_RS0104555	-1.25079	8.45372	45.5284	1.5e-11	1146	843	1099	742	4557	3478	3646	3458	hypothetical protein
G372_RS0104560	-0.445951	4.70214	5.39645	0.0201778	140	131	166	134	169	189	206	179	hypothetical protein
G372_RS0104570	0.416943	6.93518	3.63546	0.0565609	1012	689	1160	799	776	568	555	603	hypothetical protein
G372_RS0104575	0.217728	7.28725	0.829773	0.362338	984	823	1598	1055	988	861	694	843	hypothetical protein
G372_RS0104580	-0.718472	5.96114	9.68226	0.00186056	211	286	457	398	317	538	435	463	hypothetical protein
G372_RS0104585	-0.465023	4.62676	4.8607	0.0274752	116	117	159	130	193	223	151	165	hypothetical protein
G372_RS0104595	-1.12613	5.93392	18.8348	1.43e-05	135	257	356	345	325	661	497	494	hypothetical protein
G372_RS0104600	-0.861878	7.7371	24.2321	8.54e-07	913	741	1072	896	1954	1906	1788	1845	hypothetical protein
G372_RS0104605	-0.480485	8.55015	6.71889	0.00953971	1800	1589	2200	1567	3944	2668	2905	2970	hypothetical protein
G372_RS0104610	-0.0548994	4.64331	0.0759385	0.782879	182	137	186	151	143	168	142	141	hypothetical protein
G372_RS0104620	1.32167	2.14115	19.4468	1.03e-05	45	28	54	17	30	15	13	12	hypothetical protein
G372_RS0104625	-0.410386	6.98345	4.85402	0.0275818	574	631	806	523	1171	1043	898	939	mutant NtrC activator
G372_RS0104630	0.413616	6.55229	4.00681	0.0453168	827	532	680	442	980	528	475	432	histidine kinase
G372_RS0104635	-0.600271	5.46127	9.58434	0.00196245	198	205	296	208	281	375	342	338	hypothetical protein
G372_RS0104640	0.951251	8.20551	16.6802	4.42e-05	3832	2766	1729	960	2212	1407	1220	1272	heat shock protein HtpX
G372_RS0104645	0.526692	7.04294	8.39182	0.00376913	1220	848	950	325	1464	831	724	697	DNA topoisomerase IV subunit A
G372_RS0104650	-0.933249	6.40454	19.1719	1.19e-05	251	329	437	294	781	807	748	781	phospholipase D
G372_RS0104655	-1.03478	7.56547	20.3642	6.4e-06	640	468	872	804	2436	1605	1588	1613	hypothetical protein
G372_RS0104660	-1.01672	8.15775	30.3945	3.53e-08	960	733	1242	802	3859	2768	2412	2620	hypothetical protein
G372_RS0104665	0.134069	5.21916	0.432074	0.510973	237	184	203	109	599	255	191	229	hypothetical protein
G372_RS0104670	-0.725758	8.4798	14.0237	0.000180525	1525	1559	2091	1173	2672	3239	3213	3159	hypothetical protein
G372_RS0104675	0.163496	4.53216	0.545758	0.460056	178	95	174	95	268	158	126	116	permease
G372_RS0104680	-0.299053	5.84234	2.41876	0.11989	288	328	420	363	332	395	377	363	SAM-dependent methyltransferase
G372_RS0104685	-0.440138	4.70688	3.30656	0.0690036	124	111	179	167	205	234	148	147	hypothetical protein
G372_RS0104690	-0.648944	6.16309	7.05907	0.0078865	217	284	456	322	776	659	535	489	hypothetical protein
G372_RS0104695	-0.199202	5.02528	0.694978	0.404476	166	152	248	212	269	226	203	166	hypothetical protein
G372_RS0104700	-0.345622	7.76352	3.62461	0.056931	1147	964	1300	875	2403	1520	1636	1585	hypothetical protein
G372_RS0104705	-0.585321	7.4279	10.7633	0.00103533	796	682	973	677	1789	1402	1341	1380	carbonate dehydratase
G372_RS0104710	-1.4503	7.51594	45.544	1.49e-11	397	367	637	458	2515	1816	1826	1867	hypothetical protein
G372_RS0104715	0.00461501	6.2618	0.000661694	0.979478	523	541	495	315	550	536	488	496	high potential iron-sulfur protein
G372_RS0104720	-0.420387	7.66647	5.40853	0.0200385	1067	916	1397	901	1618	1442	1573	1588	diguanylate cyclase
G372_RS0104725	0.447034	3.5971	4.01403	0.0451233	91	96	106	54	71	62	77	48	glycosyl transferase family 1
G372_RS0104730	1.0325	5.02288	29.0622	7.01e-08	340	291	281	134	242	123	133	123	hypothetical protein
G372_RS0104735	0.966406	8.41547	22.1581	2.51e-06	3673	3376	2960	929	2214	1603	1646	1417	aspartyl-tRNA synthetase
G372_RS0104740	0.451443	6.75491	5.5048	0.0189643	1064	841	857	445	578	641	562	544	membrane protein
G372_RS0104745	0.394465	5.21241	3.3002	0.0692713	322	317	293	152	187	265	187	161	FmdB family transcriptional regulator
G372_RS0104750	0.255688	4.85174	1.59749	0.206259	164	192	248	91	281	181	178	171	hypothetical protein
G372_RS0104755	0.20713	5.43579	1.19152	0.275024	337	205	268	125	600	280	274	232	dehydrogenase
G372_RS0104760	0.181296	6.6318	1.02573	0.311165	784	573	601	298	1130	629	619	637	spore maturation protein
G372_RS0104765	0.126975	6.03462	0.366811	0.544748	536	522	421	252	367	506	383	368	hypothetical protein
G372_RS0104770	-0.155287	7.46731	0.737736	0.390387	1203	1040	1081	633	1412	1315	1126	1407	hypothetical protein
G372_RS0104775	0.499025	10.5946	1.71936	0.189775	18478	16394	4466	2924	9816	10741	8961	9192	multidrug transporter AcrB
G372_RS0104780	1.22476	9.18335	5.88367	0.0152819	10174	8142	1199	746	2420	2647	2458	2477	RND transporter
G372_RS0104785	0.132666	3.99942	0.366729	0.544793	141	93	91	52	143	114	109	82	hypothetical protein
G372_RS0104790	0.301194	7.47406	2.97576	0.0845203	1419	1014	1280	490	2031	1028	1155	1085	prolyl-tRNA synthetase
G372_RS0104795	0.604716	7.07981	11.4016	0.000733826	1279	881	1101	504	1298	642	715	684	sulfur deprivation response regulator
G372_RS0104800	0.156606	6.19992	0.683851	0.408264	594	361	472	265	864	472	396	471	DNA polymerase III subunit epsilon
G372_RS0104805	0.420723	5.3294	3.51317	0.0608829	329	216	256	155	562	256	175	187	RNaseH ribonuclease
G372_RS0104810	-0.559378	7.0827	7.51048	0.0061341	571	519	834	602	1467	1155	1040	908	hypothetical protein
G372_RS0104815	-0.275182	8.98509	2.48088	0.115237	2664	2770	3176	1842	4737	3906	3851	3606	lytic transglycosylase
G372_RS0104820	-0.00719805	9.0589	0.00165733	0.967527	3628	2965	3895	2842	4212	3407	3291	3099	GTPase HflX
G372_RS0104825	0.19713	8.24221	0.914163	0.339012	2655	1701	2192	1627	2278	2029	1307	1739	hypothetical protein
G372_RS0104830	0.142428	5.79532	0.473495	0.491384	374	266	422	246	639	305	321	336	N/A
G372_RS0104835	0.0520888	7.60717	0.0748744	0.784368	1285	988	1340	856	2221	1174	1198	1181	DNA mismatch repair protein MutL
G372_RS0104840	-0.244814	9.12766	2.01174	0.156087	3348	3015	3697	2936	4173	3769	3549	4107	cell wall hydrolase
G372_RS0104845	0.1098	3.76074	0.169888	0.680211	66	47	50	30	338	82	60	71	hypothetical protein
G372_RS0104850	-0.191849	4.86263	0.675494	0.411143	137	109	135	85	555	227	186	148	carbohydrate kinase
G372_RS0104855	0.0806676	4.09402	0.145605	0.702771	105	103	110	70	179	118	109	85	Epoxyqueuosine reductase
G372_RS0104860	-0.477636	7.3637	7.49128	0.00619985	855	691	931	563	1729	1253	1289	1382	diguanylate cyclase
G372_RS0104865	0.194962	7.74638	1.34222	0.246642	1689	1545	1681	1188	1110	1232	1195	1180	ferredoxin--NADP reductase
G372_RS0104870	-0.0581117	5.30422	0.0894863	0.764831	267	193	288	200	337	265	232	245	hypothetical protein
G372_RS0104875	-0.456217	2.12822	2.13554	0.14392	16	13	22	17	62	42	28	16	preprotein translocase SecA
G372_RS0104880	-0.399267	5.45027	3.87382	0.0490448	203	189	280	179	463	399	301	270	hypothetical protein
G372_RS0104885	-1.504	7.244	52.417	4.49e-13	357	392	612	548	1217	1654	1660	1455	Host attachment protein
G372_RS0104890	-1.25701	5.69855	36.6284	1.43e-09	143	131	231	184	535	513	520	466	HNH endonuclease
G372_RS0104895	0.0702636	3.75446	0.0776153	0.780555	60	92	104	71	117	80	58	96	hypothetical protein
G372_RS0104900	0.791638	7.14935	17.7694	2.49e-05	1550	1159	1313	689	673	597	640	587	diguanylate cyclase
G372_RS0104905	-0.568114	5.03683	6.87791	0.00872674	140	134	182	154	348	289	255	197	N/A
G372_RS0104910	-0.337867	7.51897	3.69993	0.0544149	976	860	1100	588	1948	1345	1443	1444	recombinase
G372_RS0104915	-0.700183	7.9473	14.8958	0.000113617	1057	927	1384	1016	2425	2064	2021	2014	hypothetical protein
G372_RS0104920	-0.113049	4.07382	0.243765	0.6215	88	104	157	108	66	110	88	107	alternative oxidase 1
G372_RS0104925	1.03677	6.968	22.2033	2.45e-06	1342	1213	1306	338	672	604	542	491	microcompartments protein
G372_RS0104930	0.80699	7.18668	13.7213	0.000212032	1540	1353	1423	483	640	697	702	654	nucleoside polyphosphate hydrolase
G372_RS0104935	1.42341	6.96842	50.7258	1.06e-12	1543	1279	1250	502	667	294	466	412	hypothetical protein
G372_RS0104940	-0.06572	3.6433	0.0724082	0.787862	77	72	76	51	115	51	98	94	hypothetical protein
G372_RS0104945	-0.348945	5.57887	3.59275	0.0580322	271	222	308	189	419	419	350	305	diguanylate cyclase
G372_RS0104950	-0.531915	5.22208	8.59147	0.00337741	216	179	209	178	250	311	275	282	hypothetical protein
G372_RS0104955	-0.701305	4.99136	11.0473	0.000888144	135	108	123	97	462	243	267	260	hypothetical protein
G372_RS0104960	-1.09669	6.24181	34.3123	4.69e-09	251	237	310	230	787	837	671	676	hypothetical protein
G372_RS0104965	-1.2403	4.10658	33.1457	8.55e-09	53	53	71	67	141	166	148	181	hypothetical protein
G372_RS0104970	-1.45406	5.94707	34.7566	3.74e-09	151	138	284	331	501	543	557	643	sulfurtransferase
G372_RS0104975	-1.05018	6.90933	17.3842	3.05e-05	389	355	600	714	1120	868	937	1154	hypothetical protein
G372_RS0104980	1.17997	6.62685	40.2376	2.25e-10	1132	898	857	379	771	330	380	378	hypothetical protein
G372_RS0104985	1.998	5.528	68.152	1.51e-16	702	574	491	152	131	107	80	108	hypothetical protein
G372_RS0104990	0.231005	6.70024	1.53959	0.214679	685	793	971	626	445	556	575	530	hypothetical protein
G372_RS0104995	-0.374499	5.8877	3.04514	0.080979	261	383	457	426	220	458	359	337	hypothetical protein
G372_RS0105000	0.573845	7.8516	11.218	0.000810064	2129	1799	1960	1030	1509	1224	1055	1156	hypothetical protein
G372_RS0105005	0.0138231	5.19791	0.0042645	0.947933	180	260	280	203	270	249	199	212	hypothetical protein
G372_RS0105010	0.378202	6.49484	4.38148	0.0363313	697	677	618	377	825	552	473	459	peptidase S9
G372_RS0105015	-0.579192	5.02908	7.50817	0.00614199	140	131	146	125	426	266	235	249	potassium transporter TrkA
G372_RS0105020	-1.789	6.587	16.066	6.12e-05	247	204	86	44	904	1393	1236	1076	hypothetical protein
G372_RS0105025	-0.562711	5.92606	4.33967	0.0372342	278	185	376	370	678	403	430	409	pyruvate kinase
G372_RS0105030	-1.00904	6.26699	13.8062	0.000202669	288	166	348	341	1057	500	646	724	hypothetical protein
G372_RS0105035	-0.810001	5.98113	15.6324	7.69e-05	254	240	421	367	364	520	496	518	hypothetical protein
G372_RS0105040	-0.460295	6.5101	5.55508	0.0184271	482	371	624	499	711	702	609	660	hypothetical protein
G372_RS0105045	-0.956939	5.35275	17.6576	2.64e-05	161	155	226	265	231	465	262	277	hypothetical protein
G372_RS0105050	-1.539	5.18	42.435	7.31e-11	90	91	173	211	191	455	288	320	hypothetical protein
G372_RS0105055	-0.540188	5.00935	6.78962	0.00916894	144	165	222	196	175	280	226	200	hypothetical protein
G372_RS0105060	-0.608949	4.9669	8.00376	0.00466803	136	142	177	208	233	232	224	212	alanine acetyltransferase
G372_RS0105065	-0.189459	6.91211	0.885089	0.346812	640	579	929	622	1047	782	861	736	hypothetical protein
G372_RS0105070	-0.26791	8.26301	1.93984	0.163686	1839	1273	1691	1203	3919	2038	2092	2264	restriction endonuclease subunit R
G372_RS0105075	-0.333971	6.03595	3.37028	0.0663824	380	263	357	230	815	499	475	463	cytochrome C
G372_RS0105080	-0.528532	7.03415	8.53688	0.00348021	686	560	654	398	1399	1044	1010	1190	hypothetical protein
G372_RS0105085	-0.733725	8.14089	18.0533	2.15e-05	1256	1076	1436	1022	2804	2419	2405	2422	type I restriction-modification protein subunit M
G372_RS0105090	-0.323636	4.4698	1.43614	0.230765	106	75	143	122	282	143	141	133	XRE family transcriptional regulator
G372_RS0105095	0.224321	4.71294	0.751008	0.386157	164	143	258	226	128	134	103	121	hypothetical protein
G372_RS0105100	-0.542681	4.58232	5.97892	0.0144779	120	82	133	120	261	184	174	161	molybdate ABC transporter ATPase
G372_RS0105105	-0.16548	3.75274	0.628838	0.427782	87	72	80	57	116	94	95	84	molybdenum ABC transporter permease
G372_RS0105110	0.0973222	5.01213	0.261077	0.609381	253	185	222	154	258	204	202	174	molybdate ABC transporter substrate-binding protein
G372_RS0105115	0.213315	5.85264	1.39131	0.238184	446	298	452	179	603	391	326	363	N/A
G372_RS0105120	-0.668923	6.32125	8.62505	0.00331571	281	238	387	264	1324	643	644	546	exodeoxyribonuclease V subunit gamma
G372_RS0105125	-0.20476	6.79325	1.19347	0.274631	588	454	638	350	1653	775	769	752	exodeoxyribonuclease V subunit beta
G372_RS0105130	0.0570333	5.40313	0.0843276	0.771516	262	187	220	109	728	312	245	240	exodeoxyribonuclease V subunit alpha
G372_RS0105135	0.119827	6.57004	0.461329	0.497003	649	537	628	311	1098	638	651	527	DNA mismatch repair protein MutS
G372_RS0105140	-0.616627	4.48775	4.38311	0.0362966	88	48	125	97	373	181	134	146	hypothetical protein
G372_RS0105145	-1.01014	5.609	11.5908	0.000662789	158	99	273	268	584	379	400	372	competence damage-inducible protein A
G372_RS0105150	-0.532428	9.19971	8.62142	0.00332233	2591	2704	3540	2043	5521	5352	4552	4609	recombinase RecA
G372_RS0105155	-0.0134854	6.67555	0.00411477	0.948854	556	461	543	303	1786	622	714	586	hypothetical protein
G372_RS0105160	0.422414	9.69928	6.43727	0.011175	7052	5944	6478	3760	6430	4351	4350	4540	alanyl-tRNA synthetase
G372_RS0105165	0.886344	8.81796	19.7995	8.6e-06	5433	3098	3627	1674	3981	2167	1833	1919	aspartokinase
G372_RS0105170	0.865321	8.268	18.8893	1.39e-05	2462	2906	2953	2200	1422	1203	975	1060	carbon storage regulator CsrA
G372_RS0105175	1.15921	6.23321	15.8229	6.96e-05	943	898	776	323	101	273	241	206	N/A
G372_RS0105180	3.45	6.86	88.985	3.98e-21	2837	1228	1090	341	254	80	67	113	hypothetical protein
G372_RS0105185	1.30959	6.9514	45.392	1.61e-11	1555	1216	1204	522	614	447	397	371	hypothetical protein
G372_RS0105190	-0.11963	2.06883	0.150099	0.698441	14	24	29	19	40	23	36	17	hypothetical protein
G372_RS0105195	-0.198551	2.90852	0.587952	0.443212	32	32	58	36	74	45	49	49	hypothetical protein
G372_RS0105200	-0.183607	3.77596	0.678728	0.410025	89	50	72	49	184	97	85	89	hypothetical protein
G372_RS0105205	-0.53181	2.39327	4.01169	0.0451857	37	21	23	20	36	47	37	36	hypothetical protein
G372_RS0105210	-0.302758	3.26505	1.5377	0.21496	53	44	43	41	115	81	56	57	hypothetical protein
G372_RS0105220	0.11245	2.86415	0.2149	0.642954	50	46	54	30	50	52	32	47	hypothetical protein
G372_RS0105225	-0.548451	3.54779	6.17448	0.0129606	67	51	58	46	95	81	90	104	hypothetical protein
G372_RS0105230	0.206363	0.817088	0.260445	0.609814	11	5	11	8	18	3	11	9	hypothetical protein
G372_RS0105235	-0.109884	2.50604	0.174581	0.676072	38	29	29	23	54	48	32	28	hypothetical protein
G372_RS0105240	0.353391	3.5543	1.86079	0.172534	82	79	104	92	60	67	53	34	hypothetical protein
G372_RS0105245	-0.391787	4.98798	3.93725	0.0472278	178	157	170	149	286	269	190	231	hypothetical protein
G372_RS0105250	-1.2155	6.07765	33.6178	6.71e-09	182	206	264	183	709	689	627	713	hypothetical protein
G372_RS0105255	-0.470867	4.99886	4.8163	0.0281918	127	183	195	113	258	277	255	241	septum formation protein Maf
G372_RS0105260	-0.566488	7.64612	9.39418	0.00217676	891	785	1010	701	2520	1592	1607	1552	pyruvate carboxylase
G372_RS0105265	-1.06989	6.41818	31.1923	2.34e-08	310	241	441	267	753	842	831	806	acetyl-CoA carboxylase subunit alpha
G372_RS0105270	2.019	7	77.438	1.37e-18	2124	1367	1260	402	621	284	318	255	metal-binding protein
G372_RS0105275	0.746403	9.47004	8.04364	0.00456636	7097	7556	7055	2206	2154	3630	3322	3254	50S ribosomal protein L32
G372_RS0105280	1.44274	9.46791	50.1056	1.46e-12	9237	7940	7069	2328	3028	2229	2344	2248	phosphate acyltransferase
G372_RS0105285	1.2749	8.83766	41.1713	1.39e-10	5519	4861	4348	1338	2565	1596	1757	1762	3-oxoacyl-ACP synthase
G372_RS0105290	1.13473	6.92945	34.6373	3.97e-09	1356	1310	1187	550	470	482	401	402	adenylate cyclase
G372_RS0105295	0.571699	5.59716	9.86949	0.00168042	422	369	408	159	388	273	248	252	SPO1 DNA polymerase
G372_RS0105300	-0.142743	7.8222	0.725595	0.394315	1447	1290	1552	1073	1697	1647	1471	1458	excinuclease ABC subunit C
G372_RS0105305	-0.224533	6.61053	1.32481	0.24973	641	613	673	375	538	738	694	740	CDP-diacylglycerol--glycerol-3-phosphate 3-phosphatidyltransferase
G372_RS0105310	0.680574	5.46905	6.34213	0.0117904	476	455	397	164	118	247	155	225	N/A
G372_RS0105315	1.04514	5.02646	16.746	4.27e-05	384	363	325	134	69	133	116	108	N/A
G372_RS0105320	-0.251814	6.35386	2.11908	0.145474	503	422	538	326	665	622	607	559	gluconate transporter
G372_RS0105325	-0.744501	6.4033	9.84569	0.0017023	316	304	494	516	780	622	643	638	hypothetical protein
G372_RS0105330	-0.331702	8.16033	3.56894	0.0588699	1541	1149	1727	1003	3522	2165	2109	2027	hypothetical protein
G372_RS0105335	-1.59	10.386	61.045	5.58e-15	3133	2588	3970	3633	17063	13117	14022	14374	diguanylate cyclase
G372_RS0105340	-1.46995	10.3595	49.9689	1.56e-12	3291	2634	4001	3847	18495	13055	12629	12934	hypothetical protein
G372_RS0105345	-1.14509	9.10457	23.3928	1.32e-06	1668	1259	2359	2220	7502	4785	4699	4833	cobyrinic acid ac-diamide synthase
G372_RS0105350	-0.274541	5.9619	2.20743	0.137347	429	300	406	307	438	500	436	374	hypothetical protein
G372_RS0105355	0.177512	4.89878	0.770083	0.380191	217	179	248	181	189	169	173	141	N/A
G372_RS0105360	0.134949	5.89705	0.541905	0.461644	389	373	449	266	528	395	314	365	hypothetical protein
G372_RS0105365	0.181481	5.69401	0.607477	0.435739	386	215	290	184	853	293	261	310	ferredoxin
G372_RS0105370	-0.312508	8.52431	2.16696	0.141005	1690	1578	2269	1571	4773	2546	2657	2408	hypothetical protein
G372_RS0105375	-1.24515	6.69331	38.7159	4.9e-10	281	274	447	287	1084	1117	1065	937	hypothetical protein
G372_RS0105380	-0.525853	5.22754	8.29963	0.00396531	198	141	194	117	425	320	297	286	hypothetical protein
G372_RS0105385	-0.595232	3.10628	6.41867	0.0112927	42	43	50	62	41	56	69	53	hypothetical protein
G372_RS0105390	-0.962619	5.72054	14.0059	0.000182234	180	155	220	274	667	427	413	410	membrane protein
G372_RS0105395	-0.582297	6.70538	8.12605	0.00436338	394	485	606	322	1039	1000	891	765	carbohydrate kinase
G372_RS0105400	-0.43042	5.86128	5.62519	0.0177042	302	322	338	248	434	481	426	435	7-cyano-7-deazaguanine reductase
G372_RS0105405	-0.325485	8.53627	2.82269	0.0929402	1971	1404	1883	1212	5721	2672	2460	2763	chromosome segregation protein SMC
G372_RS0105410	-0.290699	7.79787	2.67096	0.102194	1180	1010	1414	882	2439	1748	1545	1504	hypothetical protein
G372_RS0105415	-0.0154809	7.37491	0.00739674	0.931463	1134	832	1124	726	1709	1081	1073	1003	NAD-dependent DNA ligase LigA
G372_RS0105420	-0.748714	6.19081	10.6987	0.00107213	256	302	514	495	414	605	513	540	hypothetical protein
G372_RS0105425	-1.11794	6.86857	24.975	5.81e-07	340	404	690	582	698	1249	932	1055	hypothetical protein
G372_RS0105430	-0.211537	8.66101	1.37743	0.24054	2831	2248	2208	1347	3503	3129	2874	3091	membrane protein
G372_RS0105435	-0.0379132	6.81785	0.0356771	0.850184	802	701	707	295	946	850	837	800	UDP-glucose 6-dehydrogenase
G372_RS0105440	-0.612031	6.02221	9.33459	0.00224868	367	216	325	227	712	597	388	601	hypothetical protein
G372_RS0105445	-0.476465	5.16696	6.58019	0.010312	217	164	220	202	224	267	263	254	hypothetical protein
G372_RS0105450	-0.327056	5.82341	2.59786	0.107008	307	378	394	281	264	469	334	424	hypothetical protein
G372_RS0105455	-0.0235164	6.83634	0.01549	0.900952	832	783	841	505	596	762	657	844	pilus biogenesis protein
G372_RS0105460	0.157721	6.29091	0.812377	0.367418	555	514	602	313	614	524	439	491	prevent-host-death protein
G372_RS0105465	-0.341242	7.2569	2.49989	0.113854	880	993	1104	612	681	1279	1066	1184	twitching motility protein PilT
G372_RS0105470	-0.0149833	8.39572	0.00659143	0.935293	2114	2392	2785	2067	1423	2292	1820	1890	hypothetical protein
G372_RS0105475	-0.220896	7.86256	1.58711	0.207739	1623	1302	1585	1048	1401	1789	1520	1660	hypothetical protein
G372_RS0105480	0.434285	8.3761	5.55799	0.0183966	2835	2281	3095	2066	1599	1505	1568	1690	oligoribonuclease
G372_RS0105485	-1.30876	7.35719	45.6906	1.38e-11	496	471	667	462	1377	1899	1561	1698	hypothetical protein
G372_RS0105490	-0.770194	7.36656	19.1407	1.21e-05	711	625	848	606	1574	1415	1435	1434	pterin-4-alpha-carbinolamine dehydratase
G372_RS0105495	0.256198	8.00955	2.03055	0.154165	2197	1811	1582	990	2221	1537	1506	1577	hypothetical protein
G372_RS0105500	0.099538	9.06598	0.219236	0.639623	4484	2878	2384	1187	7114	3817	3662	3521	hypothetical protein
G372_RS0105505	-0.0290191	7.28497	0.011359	0.915123	1328	1152	797	366	965	1452	1001	1095	HIT family hydrolase
G372_RS0105510	-0.0254877	7.06107	0.021383	0.88374	849	718	816	473	1556	929	894	835	recombinase RecR
G372_RS0105515	-0.568564	7.84521	8.25202	0.00407066	920	1131	1447	825	1897	2033	1862	1873	hypothetical protein
G372_RS0105520	0.529206	8.35675	8.90605	0.00284227	3137	2141	2381	1079	3324	1865	1844	1586	hypothetical protein
G372_RS0105525	0.198503	7.0255	1.3045	0.253393	1071	817	853	471	1196	839	792	784	glutathione amide-dependent peroxidase
G372_RS0105530	0.140088	7.02216	0.598211	0.439261	896	764	962	630	1192	787	745	745	glutathione reductase
G372_RS0105535	-0.454478	6.43342	4.99765	0.0253817	469	370	552	522	659	644	505	662	cell envelope biogenesis protein OmpA
G372_RS0105540	-0.136955	3.26024	0.219503	0.639419	39	56	85	63	57	87	43	40	hypothetical protein
G372_RS0105545	-0.284503	2.83177	0.970844	0.32447	24	43	52	58	42	53	31	38	general stress protein CsbD
G372_RS0105550	-1.532	5.131	46.1	1.12e-11	118	112	168	222	84	383	286	351	membrane protein
G372_RS0105555	-1.47794	4.58211	46.6998	8.27e-12	59	89	92	149	112	242	214	227	hypothetical protein
G372_RS0105560	0.162591	6.41132	0.218363	0.64029	551	450	514	1093	422	317	302	300	prohead protease
G372_RS0105565	-0.563178	5.42691	5.3454	0.020777	230	163	237	312	341	263	265	339	RNA polymerase subunit sigma-32
G372_RS0105570	-0.514699	8.73526	7.52604	0.00608133	2251	2006	2531	2550	2951	2637	3372	3235	N/A
G372_RS0105575	-0.0187373	5.72835	0.00702067	0.933224	295	265	435	314	462	303	315	311	hypothetical protein
G372_RS0105580	-0.0992113	5.12715	0.293803	0.587793	243	185	243	151	271	240	230	233	hypothetical protein
G372_RS0105585	-0.193984	10.2072	1.19043	0.275244	7417	5907	6084	3368	14292	8489	8994	8720	acetyl-CoA synthetase
G372_RS0105590	0.274935	5.43117	2.13607	0.14387	346	274	309	208	364	231	255	227	LysR family transcriptional regulator
G372_RS0105595	-0.470791	8.48809	6.49454	0.0108206	1809	1525	2109	1688	3585	2690	2658	2619	hypothetical protein
G372_RS0105600	1.744	6.697	67.565	2.04e-16	1220	1192	1310	536	244	234	242	198	hypothetical protein
G372_RS0105605	0.373082	5.71465	3.12861	0.0769294	349	381	449	377	318	220	245	261	hypothetical protein
G372_RS0105610	0.30523	4.64992	2.29882	0.129472	186	164	165	110	260	144	136	131	hypothetical protein
G372_RS0105615	0.246288	6.11468	1.57857	0.208967	639	418	408	279	655	437	369	409	hypothetical protein
G372_RS0105620	-0.266039	6.71973	2.20784	0.137311	624	602	757	528	627	841	682	699	hypothetical protein
G372_RS0105625	0.297385	5.66281	2.12534	0.144881	415	253	382	207	563	332	235	276	hypothetical protein
G372_RS0105630	-0.414854	5.06436	4.813	0.0282459	188	137	185	120	360	259	277	226	hypothetical protein
G372_RS0105635	-0.377238	6.3314	4.6949	0.0302522	474	358	475	307	766	601	629	599	succinate dehydrogenase iron-sulfur subunit
G372_RS0105640	-0.484544	7.24618	6.3354	0.0118351	756	584	903	659	1655	1137	1045	1219	succinate dehydrogenase flavoprotein subunit
G372_RS0105645	-0.917761	3.55796	12.0525	0.000517233	31	56	84	85	39	108	79	88	succinate dehydrogenase
G372_RS0105650	-0.290132	6.19197	2.43726	0.118483	409	493	543	575	200	447	429	443	succinate dehydrogenase
G372_RS0105655	-0.351412	7.5411	3.9736	0.0462188	1025	852	1019	572	2117	1355	1464	1494	glycine cleavage system protein T
G372_RS0105665	0.333537	8.30109	3.93829	0.0471987	2565	2028	2520	1150	2730	1791	1876	1851	N/A
G372_RS0105670	0.246613	6.01508	1.77075	0.183289	452	460	524	336	438	364	406	304	riboflavin synthase subunit alpha
G372_RS0105675	1.09355	6.28876	29.8479	4.67e-08	816	574	554	213	1125	319	314	303	diaminohydroxyphosphoribosylaminopyrimidine deaminase
G372_RS0105680	1.738	7.412	47.808	4.7e-12	2934	1388	1413	522	1320	442	459	508	NrdR family transcriptional regulator
G372_RS0105685	0.949036	10.0562	25.6146	4.17e-07	12037	9622	9727	3754	6183	4725	4732	4335	serine hydroxymethyltransferase
G372_RS0105690	-2.979	8.613	166.474	4.36e-38	325	319	537	844	3180	5674	4851	5019	hypothetical protein
G372_RS0105695	-1.78	6.029	62.609	2.52e-15	126	128	205	253	627	784	702	583	hypothetical protein
G372_RS0105700	-1.1751	6.99898	30.9195	2.69e-08	348	401	643	494	1069	1373	1209	1119	C4-dicarboxylate ABC transporter substrate-binding protein
G372_RS0105705	-0.818217	8.00775	18.4004	1.79e-05	998	825	1221	912	3213	2148	2286	2091	C4-dicarboxylate ABC transporter
G372_RS0105710	-0.272067	6.37647	1.93466	0.164249	398	501	614	451	530	620	591	498	hypothetical protein
G372_RS0105715	-0.465399	6.35903	5.00278	0.0253066	335	418	467	361	827	724	614	520	FAD linked oxidase
G372_RS0105720	-0.463901	5.32545	5.2207	0.0223195	171	167	190	122	571	340	316	264	glycolate oxidase
G372_RS0105725	0.378711	7.50604	4.8849	0.0270926	1456	1159	1441	595	1778	1094	1132	940	alanine--glyoxylate aminotransferase
G372_RS0105730	-0.178728	6.3533	0.782378	0.376415	482	483	421	321	853	692	583	441	hypothetical protein
G372_RS0105735	0.14059	6.87266	0.663122	0.41546	782	830	896	587	803	726	697	650	hypothetical protein
G372_RS0105740	0.294286	5.83115	2.79142	0.0947704	422	362	461	202	514	351	331	330	sulfurtransferase
G372_RS0105745	0.106553	6.16089	0.328124	0.566766	499	378	600	301	608	414	465	448	thioredoxin
G372_RS0105750	0.281589	6.05096	1.58193	0.208483	446	520	640	214	365	458	399	376	prolipoprotein diacylglyceryl transferase
G372_RS0105755	0.234791	6.55638	1.66521	0.196901	701	628	690	270	857	615	599	595	thymidylate synthase
G372_RS0105760	0.322641	5.04687	2.78996	0.0948564	239	242	282	134	229	181	218	167	dihydrofolate reductase
G372_RS0105765	-0.82164	5.59264	11.2813	0.000782933	163	167	253	271	509	404	358	355	hypothetical protein
G372_RS0105770	-1.2549	6.49178	26.5118	2.62e-07	247	233	420	497	839	924	757	706	N/A
G372_RS0105775	-1.38087	6.55577	32.7515	1.05e-08	249	176	369	355	1230	882	982	755	PEBP family protein
G372_RS0105780	-0.0354064	7.13737	0.0384581	0.844526	912	806	1145	558	1007	946	985	928	beta-lactamase
G372_RS0105785	0.275455	5.14038	2.14493	0.143042	259	194	241	113	443	238	199	183	N/A
G372_RS0105790	-0.547207	6.53793	7.8733	0.005017	405	406	581	462	818	729	719	663	DNA ligase
G372_RS0105795	-0.936851	6.73604	18.8815	1.39e-05	352	358	606	533	917	884	887	945	hypothetical protein
G372_RS0105800	-0.0636055	6.9654	0.120486	0.728508	871	857	919	558	644	866	825	820	phosphohydrolase
G372_RS0105805	0.250542	5.99786	1.64113	0.20017	540	440	575	351	258	375	344	324	hypothetical protein
G372_RS0105815	0.625017	8.80636	12.7821	0.000349957	4381	3312	3438	1434	3984	2392	2257	2374	GMP synthase
G372_RS0105820	0.547315	9.27563	10.3797	0.00127408	5447	5134	5028	2456	4281	3430	3230	3010	N/A
G372_RS0105825	0.156035	4.81323	0.590765	0.442123	194	174	229	174	181	166	133	157	hypothetical protein
G372_RS0105830	0.0586087	5.35387	0.0874826	0.767402	269	245	266	210	384	263	242	219	exodeoxyribonuclease VII large subunit
G372_RS0105835	0.197999	6.83943	0.918686	0.33782	848	832	849	306	870	835	778	684	glutamyl-tRNA synthetase
G372_RS0105840	0.388034	7.47315	3.41112	0.0647585	1568	1407	1404	517	1132	1195	962	1072	cyclophilin
G372_RS0105845	0.627216	5.62637	10.8799	0.000972125	510	349	388	173	396	239	262	253	N/A
G372_RS0105850	0.439288	6.82892	5.65893	0.0173667	1061	769	843	369	984	746	639	560	hypothetical protein
G372_RS0105855	0.154891	6.75378	0.705907	0.400806	739	513	605	290	1747	755	623	609	nucleotidyltransferase
G372_RS0105860	-0.38336	7.67494	4.9577	0.0259747	1136	1070	1274	800	1575	1614	1556	1572	hypothetical protein
G372_RS0105865	0.0308409	6.09986	0.0292708	0.864155	508	376	431	229	696	510	475	387	hypothetical protein
G372_RS0105870	-0.170776	6.60425	0.815098	0.366617	503	642	710	447	649	729	614	675	Sulfotransferase family
G372_RS0105875	-0.529577	6.42738	7.41496	0.00646836	374	436	540	405	653	769	565	673	hypothetical protein
G372_RS0105880	-0.402149	6.37249	5.29541	0.0213816	486	407	461	336	713	610	641	643	hypothetical protein
G372_RS0105885	-0.0394502	6.2574	0.048893	0.825001	485	458	535	330	638	577	495	437	hypothetical protein
G372_RS0105890	0.0621668	7.46302	0.105876	0.744889	1343	1172	1383	656	1030	1259	1146	1114	hypothetical protein
G372_RS0105895	-0.0968756	8.01703	0.27241	0.601719	1645	1746	1985	1117	1411	1893	1679	1762	hypothetical protein
G372_RS0105900	-0.0231054	6.84114	0.0177719	0.893947	777	782	784	523	753	819	703	722	hypothetical protein
G372_RS0105905	-0.00136529	6.73105	6.28e-05	0.993675	697	648	786	496	799	736	646	650	hypothetical protein
G372_RS0105910	0.241806	6.86729	1.30194	0.25386	835	863	1127	830	359	704	503	512	hypothetical protein
G372_RS0105915	0.291599	7.32745	2.54956	0.110325	1421	1183	1275	941	707	940	750	828	hypothetical protein
G372_RS0105920	-0.449968	7.61191	5.4809	0.0192253	1172	1051	1237	764	1132	1822	1394	1501	glycosyl transferase group 1
G372_RS0105925	-0.313403	6.89469	2.67935	0.101657	693	675	822	434	766	962	839	957	hypothetical protein
G372_RS0105930	-0.135272	7.29332	0.626706	0.428566	1094	811	1048	602	1316	1082	1136	1088	hypothetical protein
G372_RS0105935	-0.128699	6.25244	0.522043	0.469971	551	374	533	314	604	538	540	498	hypothetical protein
G372_RS0105940	-0.369741	6.37942	2.48952	0.114607	348	524	656	366	451	795	571	531	hypothetical protein
G372_RS0105945	-0.409754	6.21633	5.40896	0.0200337	415	348	406	280	728	571	595	544	hypothetical protein
G372_RS0105950	-0.206177	6.91449	1.28213	0.257503	817	526	617	279	1508	978	899	876	hypothetical protein
G372_RS0105955	0.15986	6.98007	0.791905	0.373525	877	931	1093	648	618	759	709	738	hypothetical protein
G372_RS0105960	0.383301	8.11221	4.20442	0.0403187	2508	2091	2380	1197	1398	1661	1476	1438	ATP-binding protein
G372_RS0105965	-0.449438	5.90032	6.02772	0.0140829	301	251	367	238	596	517	433	418	phosphoheptose isomerase
G372_RS0105970	-0.387923	5.9712	4.33082	0.0374283	324	294	410	207	565	490	533	460	N/A
G372_RS0105975	-0.666549	6.23162	12.0353	0.000522024	312	314	450	327	643	724	555	565	hypothetical protein
G372_RS0105980	-0.897659	8.47559	15.8351	6.91e-05	1220	1464	2043	1213	2558	4417	2636	3021	hypothetical protein
G372_RS0105985	-0.134846	7.75542	0.645358	0.421777	1476	1147	1449	827	1802	1562	1536	1469	ribonuclease D
G372_RS0105990	0.0206958	5.03468	0.0110452	0.916299	240	146	239	130	332	232	182	210	hypothetical protein
G372_RS0105995	-0.302295	4.87425	2.0369	0.153522	147	143	232	124	216	256	214	173	rod shape-determining protein MreD
G372_RS0106000	0.226758	8.04862	1.59193	0.20705	1933	1732	2265	1511	1640	1552	1477	1296	rod shape-determining protein MreC
G372_RS0106005	0.0295899	8.73034	0.0257965	0.872398	2438	2199	3354	1692	4585	2885	2662	2563	rod shape-determining protein Mbl
G372_RS0106010	0.292575	4.70279	1.49839	0.220919	195	265	207	125	79	175	138	109	glutamyl-tRNA amidotransferase subunit C
G372_RS0106015	0.173109	7.4627	0.767451	0.381007	1462	1173	1040	472	1642	1196	1165	1176	N/A
G372_RS0106020	0.0802768	8.78135	0.183028	0.668784	2949	3232	3006	1450	3369	3130	2865	2924	glutamyl-tRNA amidotransferase subunit B
G372_RS0106025	0.719196	6.71544	12.2645	0.00046166	1076	616	742	346	1362	478	547	459	Hsp33 chaperonin
G372_RS0106030	0.853807	6.13532	17.2018	3.36e-05	787	502	617	373	456	265	283	297	hypothetical protein
G372_RS0106035	0.204562	6.37322	1.14477	0.284648	564	522	661	446	668	515	455	406	molybdopterin biosynthesis protein MoeB
G372_RS0106040	0.945589	5.96862	19.047	1.28e-05	455	630	704	426	232	252	196	182	hypothetical protein
G372_RS0106045	0.111609	4.62104	0.211902	0.645281	128	149	169	133	275	143	145	119	hypothetical protein
G372_RS0106050	0.79064	5.7427	12.9585	0.000318466	597	340	411	223	525	274	235	194	peptide chain release factor 1
G372_RS0106055	-0.0472956	7.5111	0.0638724	0.800477	1085	1056	1359	966	1468	1313	1084	1015	glutamyl-tRNA reductase
G372_RS0106060	0.10815	7.99502	0.27044	0.603037	1789	1272	1849	1318	2669	1446	1411	1504	hypothetical protein
G372_RS0106065	0.550593	5.89232	5.58356	0.0181298	560	364	440	328	551	326	253	231	hypothetical protein
G372_RS0106070	-0.120999	7.78902	0.30759	0.579163	1294	912	1289	911	3256	1532	1309	1329	4-diphosphocytidyl-2C-methyl-D-erythritol kinase
G372_RS0106075	0.158863	6.83745	0.522218	0.469897	1020	610	565	276	1410	990	595	694	N/A
G372_RS0106080	0.253019	9.24061	1.45437	0.227829	4663	5324	5280	2787	2139	3830	3319	3174	ribose-phosphate pyrophosphokinase
G372_RS0106085	1.23748	9.72395	46.2301	1.05e-11	10300	8207	7748	3028	5344	3213	2892	3100	50S ribosomal protein L25
G372_RS0106090	1.591	7.302	64.869	8.01e-16	2048	1940	1556	626	549	439	431	411	peptidyl-tRNA hydrolase
G372_RS0106095	1.09556	7.02208	33.5497	6.95e-09	1511	1231	1122	445	880	583	471	502	GTP-binding protein YchF
G372_RS0106100	0.340274	8.54454	3.58609	0.0582652	3281	2633	2691	1503	2878	2553	1969	1879	glutaredoxin
G372_RS0106105	0.800935	7.38293	19.8337	8.45e-06	1516	1516	1594	781	937	836	638	682	ribonuclease T
G372_RS0106110	0.655954	9.96999	10.6534	0.00109869	10236	7303	6236	2290	11407	5595	5408	5403	pyruvate dehydrogenase
G372_RS0106115	0.616723	9.25035	9.20038	0.00241965	6635	4111	3862	1619	6421	3086	3373	3409	branched-chain alpha-keto acid dehydrogenase subunit E2
G372_RS0106120	0.123697	9.94191	0.512012	0.474269	6965	5772	5959	3277	11600	6289	6009	6445	dihydrolipoamide dehydrogenase
G372_RS0106125	0.412067	6.43864	4.05347	0.0440806	694	466	607	335	1160	521	419	417	flagellar motor protein MotB
G372_RS0106130	-0.209274	8.35118	1.39102	0.238232	1897	1573	2131	1418	3312	2214	2230	2294	argininosuccinate synthase
G372_RS0106135	-0.107987	8.22646	0.351325	0.553364	1749	1615	2017	1433	2900	2058	1851	1918	diguanylate cyclase
G372_RS0106140	0.50045	6.65039	5.06946	0.0243509	1126	534	770	489	778	508	476	509	ABC transporter
G372_RS0106145	0.0151773	5.40249	0.00521316	0.942441	297	161	271	156	591	273	257	248	hypothetical protein
G372_RS0106150	0.133898	6.90666	0.322386	0.570177	858	513	700	482	1875	653	687	675	N/A
G372_RS0106155	-0.552827	6.29688	9.25684	0.00234617	376	375	459	363	623	700	548	600	aromatic acid decarboxylase
G372_RS0106160	-0.52155	5.92454	7.06587	0.00785664	260	251	384	226	618	453	509	478	peptidase S16
G372_RS0106165	0.118618	6.73624	0.418637	0.517618	834	586	787	509	883	712	634	561	thioredoxin
G372_RS0106170	0.542828	4.46164	6.02457	0.0141081	171	155	177	106	205	129	108	77	transporter
G372_RS0106175	0.385981	6.77645	4.54695	0.0329775	911	768	996	592	590	608	555	526	N/A
G372_RS0106180	0.161808	6.3616	0.768633	0.38064	517	434	597	294	1041	522	498	466	D-arabinose 5-phosphate isomerase
G372_RS0106185	-0.405075	5.95215	3.79545	0.0513921	269	311	417	263	544	471	548	379	3-deoxy-D-manno-octulosonate 8-phosphate phosphatase
G372_RS0106190	0.0567032	6.37982	0.0917195	0.762002	632	450	642	420	610	589	472	455	hypothetical protein
G372_RS0106195	-0.165654	6.30581	0.742824	0.388758	450	435	532	380	698	654	460	472	lipopolysaccharide transporter
G372_RS0106200	-0.187553	6.66153	1.08216	0.298215	587	495	608	399	1148	773	675	645	sugar ABC transporter ATP-binding protein
G372_RS0106205	-0.416406	8.7379	5.81541	0.0158863	2207	1876	2522	1692	4466	3496	3013	3177	RNA polymerase factor sigma-54
G372_RS0106210	-0.564321	9.05896	9.78801	0.00175653	2553	2161	2646	1687	6249	5348	3529	4282	ribosome hibernation promoting factor HPF
G372_RS0106215	-0.553272	8.61464	7.68308	0.00557411	1497	1799	2077	1411	4542	3420	3147	2846	PTS sugar transporter subunit IIA
G372_RS0106220	0.153158	8.58503	0.726565	0.393999	3089	1925	2518	1415	4411	2368	2403	2253	aldolase
G372_RS0106225	-0.358568	7.34949	3.67393	0.0552698	943	609	867	580	2167	1180	1240	1127	N/A
G372_RS0106230	0.396711	7.92322	4.28312	0.0384926	1962	1768	2177	1481	1232	1432	1115	1011	PTS mannose transporter subunit IIA
G372_RS0106235	0.686493	5.79623	8.45615	0.00363811	517	354	501	372	382	218	247	201	phosphocarrier protein HPr
G372_RS0106240	0.583046	5.67542	7.422	0.00644311	378	288	357	171	827	258	246	229	N/A
G372_RS0106250	-0.444433	5.05113	4.38497	0.0362572	211	122	169	164	339	245	221	241	hypothetical protein
G372_RS0106255	-0.582372	8.03583	11.7518	0.000607858	1286	1114	1510	1035	2354	2285	2027	2092	hypothetical protein
G372_RS0106260	0.21238	3.49459	0.925773	0.335964	80	61	93	48	96	61	63	69	N/A
G372_RS0106270	-0.365197	4.53167	3.0894	0.0788037	126	110	150	136	172	185	143	143	hypothetical protein
G372_RS0106275	-0.0676094	5.88567	0.0802701	0.776932	432	238	344	293	723	423	310	334	hypothetical protein
G372_RS0106280	1.15254	8.2645	27.2172	1.82e-07	2689	2800	3594	2513	819	897	752	824	hypothetical protein
G372_RS0106285	3.003	10.406	102.367	4.61e-24	15855	15872	18851	11047	1015	764	838	875	BNR-repeat domain-containing protein
G372_RS0106290	3.643	10.953	100.282	1.32e-23	24205	22710	28939	16474	694	677	589	671	Iron outer membrane complex
G372_RS0106295	5.823	13.045	88.868	4.22e-21	113908	90774	126679	71574	1103	437	372	394	Putative flavocytochrome c, cytochrome subunit
G372_RS0106300	6.944	11.563	58.447	2.09e-14	20313	33558	50487	34296	228	32	43	48	Putative flavocytochrome c, flavoprotein subunit
G372_RS0106305	4.014	8.445	72.111	2.03e-17	3887	3021	5257	3801	91	64	83	69	Putative tatA
G372_RS0106310	3.947	10.422	61.171	5.23e-15	14045	11223	22002	15280	511	302	305	316	Putative copD
G372_RS0106315	4.737	9.918	54.995	1.21e-13	9242	7268	15323	12068	219	93	103	97	Putative copC
G372_RS0106320	7.467	15.281	72.588	1.6e-17	542446	532782	545558	292379	4132	506	384	447	Putative thiocyanate dehydrogenase
G372_RS0106325	6.747	12.451	76.398	2.32e-18	84575	56019	83174	45567	683	130	120	134	Putative ABC-type transporter subunit
G372_RS0106330	5.305	11.127	105.353	1.02e-24	26450	25757	33814	19613	307	144	164	185	Putative ABC-type transporter subunit
G372_RS0106335	4.536	11.693	111.323	5.03e-26	42839	39650	47565	26588	776	506	477	525	Putative ABC-type transporter subunit
G372_RS0106340	5.194	10.595	101.442	7.36e-24	19793	18927	21773	12805	229	139	105	117	Putative ABC-type transporter subunit
G372_RS0106345	5.07	10.518	103.568	2.52e-24	25084	16231	19543	10062	391	168	141	179	hypothetical protein
G372_RS0106350	3.971	10.088	101.367	7.64e-24	14729	12695	15531	8304	467	319	274	272	Histidine kinase
G372_RS0106355	2.021	11.113	67.305	2.33e-16	23856	24444	28469	17804	2952	3310	2822	2986	Fis-family transcriptional regulator
G372_RS0106360	1.64	10.734	44.391	2.69e-11	18652	15582	20528	13386	4719	3482	3125	3581	hypothetical protein
G372_RS0106370	-0.000173284	7.37921	1.01e-06	0.999199	1106	1056	1300	966	949	978	972	1056	hypothetical protein
G372_RS0106380	0.292112	5.40771	1.80185	0.179489	240	278	374	219	387	239	197	241	glyoxalase
G372_RS0106385	-0.546965	5.76932	7.13055	0.00757815	216	253	371	251	434	430	406	439	hypothetical protein
G372_RS0106390	0.0642855	6.3917	0.107831	0.742627	480	522	741	481	549	496	479	496	diacetyl reductase
G372_RS0106395	0.0592305	4.21327	0.053296	0.817424	97	93	175	130	131	102	92	102	hypothetical protein
G372_RS0106400	0.307315	6.81634	0.991615	0.319348	647	605	1098	1286	421	503	351	392	hypothetical protein
G372_RS0106405	0.683602	6.33279	8.99006	0.00271452	755	523	798	627	349	305	300	308	hypothetical protein
G372_RS0106410	-0.000287541	6.02462	1.77e-06	0.99894	617	278	390	212	610	449	384	492	hypothetical protein
G372_RS0106415	0.352849	1.31931	1.10236	0.293748	19	12	21	8	16	12	13	13	hypothetical protein
G372_RS0106420	-0.4211	5.3168	2.95964	0.0853668	210	208	308	156	212	432	215	300	hypothetical protein
G372_RS0106425	0.697317	2.54756	5.48637	0.0191653	58	32	30	25	77	25	19	27	N/A
G372_RS0106430	-0.00202781	5.94627	0.000109439	0.991653	474	291	414	272	591	387	432	347	metallo-beta-lactamase
G372_RS0106435	0.150303	5.12148	0.55102	0.457901	210	204	229	140	426	205	205	204	thiopurine S-methyltransferase
G372_RS0106440	0.0874683	6.48052	0.237141	0.626279	669	537	623	419	720	628	533	472	hydrolase
G372_RS0106445	2.582	9.862	104.409	1.65e-24	14925	10286	11153	4107	3306	1267	1293	1068	ATP-dependent RNA helicase DeaD [EC:3.6.4.13]
G372_RS0106450	0.107559	5.4754	0.307326	0.579326	288	310	395	241	221	290	256	234	lactoylglutathione lyase
G372_RS0106455	-0.181326	5.76518	0.988966	0.319995	358	265	355	171	506	437	417	348	hypothetical protein
G372_RS0106460	-0.0182948	4.01315	0.00529927	0.941968	76	96	75	55	242	108	114	81	N/A
G372_RS0106465	0.200677	6.56036	1.21891	0.269574	611	594	614	319	1136	576	597	552	hypothetical protein
G372_RS0106470	-0.0306047	8.02405	0.0287028	0.865467	1793	1583	1630	786	2372	2077	1691	1789	thioredoxin reductase
G372_RS0106475	-1.0486	9.8206	22.9315	1.68e-06	2710	2238	3792	2844	13581	7477	7870	8361	ribonucleoside-diphosphate reductase
G372_RS0106480	-0.807525	9.7508	18.418	1.77e-05	3312	3117	4374	3016	9147	7245	6958	8329	ribonucleotide-diphosphate reductase subunit beta
G372_RS0106490	-0.0300441	3.92371	0.0200981	0.887264	97	72	97	33	179	103	99	117	hypothetical protein
G372_RS0106495	-1.44094	5.58084	40.1341	2.37e-10	104	118	123	87	649	535	489	475	hypothetical protein
G372_RS0106500	-2.139	2.972	52.157	5.12e-13	9	12	13	10	98	97	61	105	hypothetical protein
G372_RS0106505	-1.49326	4.4378	37.1283	1.11e-09	50	31	88	67	274	212	193	227	hypothetical protein
G372_RS0106510	-1.17787	5.00196	27.8308	1.32e-07	99	64	113	96	492	349	228	279	hypothetical protein
G372_RS0106515	-1.775	5.627	73.372	1.07e-17	137	68	122	140	603	523	498	538	hypothetical protein
G372_RS0106520	-1.19175	4.80676	32.5177	1.18e-08	83	75	110	88	318	276	233	287	hypothetical protein
G372_RS0106525	-0.760976	4.15276	12.3722	0.000435779	83	56	112	81	134	175	128	137	hypothetical protein
G372_RS0106530	-0.852137	5.96075	15.7333	7.29e-05	219	242	392	341	417	612	484	453	abortive infection protein
G372_RS0106535	-0.250633	5.41208	1.85611	0.173074	273	212	267	215	339	310	275	286	MFS transporter
G372_RS0106540	-0.62981	5.51342	7.28708	0.00694524	190	171	259	266	460	346	310	336	hypothetical protein
G372_RS0106550	-0.359706	4.82111	3.13479	0.0766383	160	104	190	122	282	217	185	206	hypothetical protein
G372_RS0106560	-0.321097	3.91122	1.8819	0.170119	72	60	118	79	127	99	110	96	hypothetical protein
G372_RS0106565	-1.938	6.33	52.714	3.86e-13	118	144	309	354	565	1111	726	815	cold-shock protein
G372_RS0106570	-0.478103	6.81276	5.35845	0.0206221	565	429	677	571	1175	819	784	814	hypothetical protein
G372_RS0106575	0.0278285	6.92352	0.0237047	0.877639	803	604	869	498	1313	775	751	765	cell division protein FtsH
G372_RS0106585	-0.383004	6.33068	3.6845	0.0549204	427	304	471	326	990	566	636	530	hypothetical protein
G372_RS0106590	-0.702006	5.51638	8.00952	0.00465321	170	154	309	253	409	452	301	298	ABC transporter
G372_RS0106600	0.816439	9.75848	15.1071	0.00010158	9374	8457	7423	2841	4316	3852	4452	3935	sugar kinase
G372_RS0106605	-1.06416	6.10737	28.3774	9.98e-08	227	225	353	326	558	677	574	605	phospholipid-binding protein
G372_RS0106610	-0.881582	5.92654	16.6519	4.49e-05	211	240	362	346	411	615	461	433	hypothetical protein
G372_RS0106615	-0.740625	6.53906	11.9033	0.000560343	347	366	608	515	685	841	734	639	serine protease
G372_RS0106620	-0.881651	5.32714	21.1976	4.14e-06	180	128	198	178	363	359	310	358	DNA mismatch repair protein MutS
G372_RS0106625	-0.971443	4.99276	17.9651	2.25e-05	107	99	153	166	324	289	248	250	hypothetical protein
G372_RS0106630	-1.0443	6.60332	27.8215	1.33e-07	319	281	451	368	1075	953	892	782	magnesium transporter
G372_RS0106635	-1.41037	6.46225	34.6565	3.93e-09	176	259	382	336	739	1021	787	882	hypothetical protein
G372_RS0106640	-0.397288	3.36501	2.49453	0.114242	48	31	47	36	170	81	58	68	hypothetical protein
G372_RS0106645	-0.489671	4.97977	4.83692	0.0278566	146	101	179	130	428	246	214	220	hypothetical protein
G372_RS0106650	0.234554	3.61832	0.99514	0.318489	80	56	92	51	157	76	63	60	hypothetical protein
G372_RS0106655	-0.214352	7.6149	1.28516	0.256941	1141	918	1217	870	2127	1237	1397	1350	catalase-peroxidase
G372_RS0106660	-1.39885	2.18456	20.1586	7.13e-06	11	11	20	39	24	45	38	25	hypothetical protein
G372_RS0106665	-0.50966	2.61606	3.4204	0.0643953	35	19	34	38	52	51	31	40	N/A
G372_RS0106675	-1.1804	3.34874	23.2272	1.44e-06	25	36	47	41	78	99	106	80	hypothetical protein
G372_RS0106680	-0.461017	4.6681	2.83229	0.0923867	130	66	128	112	410	166	175	161	RNA-splicing ligase RtcB
G372_RS0106685	-0.290945	3.32657	0.646952	0.421204	60	13	57	43	183	66	46	59	hypothetical protein
G372_RS0106690	-1.57	4.614	29.537	5.49e-08	45	47	122	124	190	321	182	217	hypothetical protein
G372_RS0106695	-0.804243	4.37868	12.4865	0.000409903	77	74	134	124	144	166	175	149	antibiotic resistance protein MarC
G372_RS0106700	-0.688391	5.04331	9.61948	0.00192524	141	115	190	171	318	292	204	263	peptidase M48 Ste24p
G372_RS0106705	-0.328303	3.16023	1.03525	0.308928	31	29	52	45	143	64	40	55	hypothetical protein
G372_RS0106710	-0.446275	5.01829	4.62259	0.0315535	148	131	222	149	308	246	221	247	hypothetical protein
G372_RS0106715	-1.06082	6.40576	26.1083	3.23e-07	240	275	391	293	900	855	789	721	short-chain dehydrogenase
G372_RS0106720	-0.536211	4.36212	5.60642	0.0178948	85	79	143	93	185	145	142	181	nucleotide pyrophosphohydrolase
G372_RS0106725	-1.19795	6.53168	29.675	5.11e-08	290	224	445	384	923	751	917	893	hypothetical protein
G372_RS0106730	-0.940234	5.92384	20.5671	5.76e-06	228	186	340	301	520	578	519	452	hypothetical protein
G372_RS0106735	-0.46675	4.42043	4.36943	0.0365893	82	111	137	110	178	182	142	144	XRE family transcriptional regulator
G372_RS0106740	-0.297164	5.10452	0.898525	0.343178	165	112	207	201	502	222	214	172	peptidase M48 Ste24p
G372_RS0106745	-0.469015	3.61522	3.82439	0.0505117	53	53	77	45	118	131	86	65	hypothetical protein
G372_RS0106750	0.0266748	5.533	0.0207532	0.885453	332	247	325	202	415	273	287	314	hypothetical protein
G372_RS0106755	-0.146326	7.64788	0.744361	0.388268	1213	1005	1305	667	2128	1415	1411	1465	DNA topoisomerase IV subunit B
G372_RS0106760	0.766012	6.16802	16.8757	3.99e-05	715	520	556	276	713	343	320	322	thioredoxin
G372_RS0106765	0.263003	7.70288	1.65779	0.197901	1297	1748	2047	1128	831	1273	1087	1025	disulfide bond formation protein DsbC
G372_RS0106770	-0.186696	6.33701	0.92243	0.336838	426	399	528	353	888	539	577	514	tyrosine recombinase XerD
G372_RS0106775	-0.487506	8.04104	6.70604	0.00960866	1399	949	1312	977	3482	2045	1899	1990	membrane protein
G372_RS0106780	-0.33498	8.36276	2.34398	0.125768	1712	1452	2177	2049	2961	2173	2158	2102	serine protease
G372_RS0106785	-0.495879	6.82382	5.0389	0.0247842	471	452	658	517	1375	790	811	868	hypothetical protein
G372_RS0106790	-0.379167	4.70896	3.09887	0.0783465	132	86	178	99	310	214	197	157	molybdopterin-guanine dinucleotide biosynthesis protein B
G372_RS0106795	-0.348013	6.45245	2.02207	0.155028	375	320	464	342	1470	662	564	522	molybdenum cofactor biosynthesis protein MoaA
G372_RS0106800	-0.0966771	6.72786	0.112604	0.737199	655	341	643	514	1697	667	562	584	hypothetical protein
G372_RS0106805	0.434706	5.13316	5.3355	0.0208953	258	236	319	140	294	207	179	181	transporter
G372_RS0106810	-0.647121	5.24253	11.2346	0.000802879	177	160	241	180	259	324	269	320	acyl-CoA thioesterase
G372_RS0106815	-0.411288	6.79696	3.83111	0.0503096	463	667	781	483	736	977	751	839	permease
G372_RS0106820	0.228422	5.92079	1.38005	0.240092	425	345	428	259	687	386	340	304	permease
G372_RS0106825	-0.39951	7.57871	4.67346	0.0306322	911	846	1148	769	2135	1566	1371	1318	multifunctional aminopeptidase A
G372_RS0106830	-0.120332	5.63623	0.304021	0.581373	236	253	336	220	597	330	346	283	DNA polymerase III subunit chi
G372_RS0106835	-0.288841	4.43279	0.740448	0.389518	86	73	115	113	381	121	122	127	methylase
G372_RS0106840	-0.418714	5.73273	2.64389	0.103949	252	159	322	246	771	370	337	359	hypothetical protein
G372_RS0106845	-0.335423	6.38335	2.27474	0.131498	385	374	441	365	1131	632	553	528	glucose-6-phosphate isomerase
G372_RS0106850	-0.329736	7.69596	2.82686	0.0926995	1055	916	1182	880	2531	1444	1474	1451	glycogen synthase
G372_RS0106855	0.614161	10.4769	12.5576	0.000394609	12787	12221	12909	5940	8005	6809	7323	7059	phosphoenolpyruvate carboxylase
G372_RS0106860	0.344633	4.57806	2.56228	0.109441	159	187	201	111	166	173	109	106	hypothetical protein
G372_RS0106865	-0.252221	6.38363	1.99646	0.157667	514	423	523	372	721	616	642	508	histidine kinase
G372_RS0106870	-0.787657	6.87965	13.1771	0.000283392	382	406	584	444	1533	1073	916	916	chemotaxis protein CheY
G372_RS0106875	-0.650983	4.32916	10.7413	0.00104768	94	75	103	62	209	180	174	151	septum formation protein Maf
G372_RS0106880	-0.0888781	4.53404	0.194637	0.659085	140	132	163	99	192	189	149	124	50S rRNA methyltransferase
G372_RS0106885	-0.193267	5.26583	0.768146	0.380791	181	190	302	208	338	258	261	227	ribosome-associated protein IOJAP
G372_RS0106890	0.474852	6.70765	5.06	0.0244842	1007	612	679	440	1160	512	590	493	nicotinic acid mononucleotide adenylyltransferase
G372_RS0106895	0.0764169	8.50751	0.2107	0.64622	2676	2225	2451	1388	3216	2337	2372	2343	gamma-glutamyl phosphate reductase
G372_RS0106900	0.616155	5.7346	7.69183	0.00554712	440	301	342	170	863	314	205	243	DNA polymerase III subunit delta
G372_RS0106905	0.84787	5.85086	17.7576	2.51e-05	537	441	447	205	647	304	263	197	hypothetical protein
G372_RS0106910	0.506452	8.86403	7.82238	0.00516031	3680	3103	3689	1914	4943	2339	2597	2205	leucyl-tRNA synthetase
G372_RS0106915	-0.0103629	6.61513	0.00179487	0.966207	439	632	779	659	733	448	606	609	hypothetical protein
G372_RS0106920	-0.588544	7.05557	8.38515	0.003783	682	461	816	696	1219	1014	931	1044	hypothetical protein
G372_RS0106925	-1.41999	6.9672	39.1863	3.85e-10	278	336	557	503	1042	1519	1146	1123	hypothetical protein
G372_RS0106930	-0.153027	6.78628	0.626846	0.428515	646	437	697	403	1518	774	726	701	apolipoprotein N-acyltransferase
G372_RS0106935	-0.116163	6.31484	0.454804	0.500062	506	448	524	305	701	584	530	546	magnesium transporter
G372_RS0106940	0.965165	4.54178	19.3235	1.1e-05	246	168	195	95	224	91	110	76	heat-shock protein
G372_RS0106945	0.424261	7.48491	5.1001	0.0239244	1420	1190	1488	952	1427	838	869	988	phosphate starvation protein PhoH
G372_RS0106955	0.455764	7.65062	5.3102	0.0212009	1740	1390	1506	1196	1506	1044	889	929	single-stranded DNA-binding protein
G372_RS0106960	-0.00776722	5.84813	0.00163612	0.967735	439	316	436	233	404	468	346	334	glutathione S-transferase
G372_RS0106965	-0.561684	4.60324	2.48107	0.115224	59	66	139	107	461	189	128	152	ribosome-associated heat shock protein Hsp15
G372_RS0106970	-0.567439	4.18785	5.97602	0.0145017	74	82	109	113	147	135	143	110	NUDIX hydrolase
G372_RS0106975	0.587596	8.45413	11.5226	0.000687536	3099	2737	3273	1492	2186	1890	1689	1677	N/A
G372_RS0106980	0.613422	6.01265	11.9772	0.000538548	537	440	573	214	636	318	344	333	2-amino-4-hydroxy-6-hydroxymethyldihydropteridine pyrophosphokinase
G372_RS0106985	-0.0677666	7.29719	0.112198	0.737655	1050	1124	1251	679	693	1023	1020	1147	deoxyadenosine kinase
G372_RS0106990	-0.261816	7.63572	2.13987	0.143514	1063	1184	1300	915	1509	1589	1416	1248	3-methyl-2-oxobutanoate hydroxymethyltransferase
G372_RS0106995	-0.212852	6.86362	1.46147	0.226696	667	533	761	445	1274	886	777	794	pantoate--beta-alanine ligase
G372_RS0107000	1.00749	7.64032	31.6561	1.84e-08	1986	1902	2105	855	985	823	763	762	aspartate decarboxylase
G372_RS0107005	0.407791	7.15496	5.04994	0.0246268	1154	824	988	493	1810	852	759	723	malate--CoA ligase subunit beta
G372_RS0107010	0.0396485	7.86717	0.0560611	0.812833	1640	1251	1476	765	2640	1650	1516	1468	succinyl-CoA synthetase subunit alpha
G372_RS0107015	0.516199	7.52611	8.55042	0.00345443	1588	1275	1564	823	1494	1042	923	834	NAD synthetase
G372_RS0107020	-0.324383	8.62125	3.77212	0.0521135	2484	1794	2413	1596	3535	2999	2780	2965	nitrogen regulatory protein P-II
G372_RS0107025	0.257691	8.08451	2.03785	0.153426	2290	1550	2009	1257	2400	1546	1556	1484	competence protein ComL
G372_RS0107030	0.695399	6.45479	10.5919	0.00113585	815	598	723	466	778	431	364	337	23S rRNA pseudouridine synthase D
G372_RS0107035	-0.0448413	5.72853	0.036367	0.84876	296	171	264	149	1118	326	315	294	laccase
G372_RS0107040	0.442097	9.55892	5.73369	0.0166425	6498	5402	4930	2952	7527	3659	4100	4439	protein disaggregation chaperone
G372_RS0107045	0.710921	8.52186	12.7494	0.000356119	4186	2675	2629	1029	3248	2012	1818	1864	glutamate dehydrogenase
G372_RS0107050	-0.796873	5.23017	14.6089	0.000132286	126	146	194	135	391	331	297	340	hypothetical protein
G372_RS0107055	-0.553185	7.4494	5.99714	0.0143291	694	726	1209	1055	1436	1323	1212	1236	hypothetical protein
G372_RS0107060	-0.207642	7.93216	1.51254	0.218752	1452	1443	1688	1254	1618	1675	1691	1617	choline transporter
G372_RS0107065	-0.105093	6.2413	0.343237	0.557967	504	454	524	343	528	602	452	474	hypothetical protein
G372_RS0107070	0.483427	6.83104	6.43676	0.0111783	1130	743	848	466	940	707	567	524	hypothetical protein
G372_RS0107075	-0.268703	5.82096	1.78829	0.181135	284	248	256	159	897	476	383	353	N/A
G372_RS0107080	-0.10602	7.37136	0.308134	0.578828	1227	797	819	390	2010	1284	1205	1176	preprotein translocase subunit SecB
G372_RS0107085	-0.000460161	5.007	5.32e-06	0.998159	238	196	178	144	288	230	209	171	glutaredoxin
G372_RS0107090	-0.840085	7.68625	13.8811	0.000194748	865	1066	1014	689	1196	2365	1815	1637	sulfurtransferase
G372_RS0107095	-0.826526	8.46261	17.423	2.99e-05	1753	1719	1630	1342	2066	3816	2965	2886	ArsR family transcriptional regulator
G372_RS0107100	0.0881265	4.94636	0.172769	0.677662	199	139	216	127	396	206	169	170	peptidase M23
G372_RS0107105	0.872581	10.0993	24.1295	9.01e-07	11211	8271	10929	4364	7929	5200	4551	4597	peptidase S41
G372_RS0107110	0.52051	7.161	7.96218	0.00477648	1134	1025	1364	689	998	792	731	607	N/A
G372_RS0107115	0.187838	6.96828	0.73992	0.389687	867	751	1028	894	808	738	538	625	hypothetical protein
G372_RS0107120	-0.0532775	5.58981	0.0733171	0.786567	276	350	343	196	319	374	312	294	Holliday junction resolvase
G372_RS0107125	-0.28669	6.14713	2.46747	0.116225	383	286	422	228	918	518	548	478	Holliday junction DNA helicase RuvA
G372_RS0107130	-0.890072	7.48349	23.839	1.05e-06	682	562	768	584	2255	1740	1472	1491	hypothetical protein
G372_RS0107135	-0.374651	7.13843	4.1195	0.0423917	737	637	871	652	1380	997	1026	1019	peptidase M10A and M12B matrixin and adamalysin
G372_RS0107140	-0.788421	3.38666	8.61886	0.00332701	68	30	44	42	84	134	72	57	membrane protein
G372_RS0107145	0.139856	2.81263	0.212596	0.644741	38	33	52	47	76	42	31	28	membrane protein
G372_RS0107150	-0.145739	5.53811	0.48599	0.485722	268	187	233	149	757	350	260	303	ATP-dependent DNA helicase RecG
G372_RS0107155	0.572108	5.5363	7.93862	0.00483907	475	374	326	159	330	256	270	210	endoribonuclease
G372_RS0107160	0.73526	6.42291	14.7944	0.00011989	844	729	624	245	759	418	438	447	glutamate 5-kinase
G372_RS0107165	1.1222	6.47977	29.464	5.7e-08	1074	775	682	226	849	432	386	306	GTPase CgtA
G372_RS0107170	0.0238386	8.70043	0.00538486	0.941502	2322	3732	4390	1493	971	3444	2396	2359	50S ribosomal protein L27
G372_RS0107175	0.658438	7.9911	4.66917	0.0307088	1716	2894	3085	1292	469	1524	817	840	50S ribosomal protein L21
G372_RS0107180	0.278662	7.46731	2.66148	0.102805	1373	1120	1463	783	1382	1060	1012	958	octaprenyl diphosphate synthase
G372_RS0107185	0.668649	5.29073	9.44727	0.00211463	320	403	369	285	84	183	132	120	N/A
G372_RS0107190	2.146	7.964	63.86	1.34e-15	3874	2452	2904	1530	522	421	373	345	guanylate kinase
G372_RS0107195	0.426358	9.10959	5.46821	0.0193654	4310	4621	5133	2733	2593	3210	2605	2750	DNA-directed RNA polymerase subunit omega
G372_RS0107200	0.51602	9.55386	9.55174	0.0019976	6753	5654	6276	3350	5111	3746	3987	3791	N/A
G372_RS0107205	0.314278	5.71969	2.15919	0.141719	361	316	445	287	477	313	271	232	5-hydroxymethyluracil DNA glycosylase
G372_RS0107210	-0.0798504	5.54698	0.150236	0.69831	252	248	339	234	455	293	320	267	hypothetical protein
G372_RS0107215	-0.0625114	7.00233	0.107991	0.742443	855	608	943	639	1168	872	767	782	hypothetical protein
G372_RS0107220	-0.287187	6.04407	2.514	0.112839	372	314	377	234	725	580	432	444	hypothetical protein
G372_RS0107225	1.92011	7.31529	28.5777	9e-08	2754	2073	1438	271	492	610	291	356	50S ribosomal protein L33
G372_RS0107230	1.16102	8.3445	15.5414	8.07e-05	3409	4188	3689	980	719	1460	1085	1004	50S ribosomal protein L28
G372_RS0107235	-0.975016	6.22879	16.9116	3.92e-05	280	212	340	398	840	611	625	581	hypothetical protein
G372_RS0107240	-0.343937	7.57593	3.05867	0.0803076	1136	714	1050	781	2405	1345	1352	1332	LysR family transcriptional regulator
G372_RS0107245	-0.284238	6.67263	2.66316	0.102696	620	516	701	433	762	820	724	694	GMP synthase
G372_RS0107250	0.163546	5.91934	0.846116	0.357654	425	424	462	312	401	377	354	317	hypothetical protein
G372_RS0107255	-0.312718	8.14194	3.24448	0.0716645	1650	1596	1970	1309	1716	2180	2012	2009	permase
G372_RS0107260	0.382959	9.07063	5.06246	0.0244495	4684	3598	4181	2509	4111	2874	2894	2877	ribonuclease G
G372_RS0107265	0.163775	8.56388	0.924185	0.336379	2795	2403	2620	1731	3326	2241	2294	2187	hypothetical protein
G372_RS0107270	0.260101	7.7278	1.86801	0.171703	1809	1090	1419	795	2454	1166	1332	1175	acyltransferase
G372_RS0107275	0.405695	8.82536	4.40617	0.0358091	3242	3036	3673	2339	4226	2232	2376	2279	protease TldD
G372_RS0107280	-0.831209	7.13928	18.3153	1.87e-05	503	518	749	519	1409	1478	1127	1106	hypothetical protein
G372_RS0107285	0.0314774	8.29369	0.0332959	0.855213	2061	1834	2359	1461	2614	2169	1920	1806	peptidase C69
G372_RS0107290	0.46509	6.37776	5.86482	0.0154465	712	525	648	344	817	527	418	357	diadenosine tetraphosphatase
G372_RS0107295	0.287145	6.51451	2.28605	0.130542	794	493	526	242	1195	646	498	527	magnesium transporter ApaG
G372_RS0107300	-0.0915852	5.34138	0.215972	0.642126	243	199	271	185	430	282	261	235	glucokinase
G372_RS0107305	-0.293305	5.27936	2.15435	0.142167	200	242	212	161	333	326	283	242	ribosomal RNA small subunit methyltransferase A
G372_RS0107310	-0.340877	6.73066	3.28827	0.0697763	513	493	545	320	1408	827	854	721	4-hydroxythreonine-4-phosphate dehydrogenase
G372_RS0107315	-0.352474	8.10029	3.71614	0.0538887	1426	1435	1597	812	2649	2407	2161	2014	molecular chaperone SurA
G372_RS0107320	-0.267348	7.65964	2.33391	0.126584	1194	912	1083	499	2498	1622	1482	1583	organic solvent tolerance protein
G372_RS0107325	-0.298853	7.66801	2.35404	0.124959	1031	999	1235	457	2218	1809	1613	1526	adenylate kinase
G372_RS0107330	0.0679221	9.28941	0.132681	0.715669	4625	4321	4750	2442	3815	4787	3837	3704	inorganic pyrophosphatase
G372_RS0107335	0.478485	9.33002	6.59043	0.0102529	5818	5444	5318	2440	3553	3509	3631	3381	penicillin-binding protein 2
G372_RS0107340	-0.0888362	7.32105	0.255108	0.613501	1045	1006	1153	709	1048	1212	952	1080	cell wall shape-determining protein
G372_RS0107345	-0.525538	8.60982	9.21959	0.00239439	1896	1963	2330	1710	2966	3186	3037	3063	lytic transglycosylase
G372_RS0107350	0.260263	7.78337	2.00303	0.156985	1838	1202	1523	909	2344	1264	1266	1239	lipoprotein
G372_RS0107355	0.337902	8.27266	3.03805	0.0813335	2638	1631	2161	1260	3626	1744	1640	1669	D-alanyl-D-alanine carboxypeptidase
G372_RS0107360	-0.00501477	7.32254	0.000616532	0.980191	933	797	977	640	2199	1033	945	992	cytochrome C550
G372_RS0107365	-0.0647209	4.92174	0.0993852	0.752569	170	148	168	105	429	228	184	176	hypothetical protein
G372_RS0107370	-0.11709	5.60908	0.41322	0.52034	293	277	329	203	428	353	351	291	lipoate-protein ligase B
G372_RS0107380	-0.759765	1.90136	6.32641	0.0118953	13	23	18	22	15	38	20	25	hypothetical protein
G372_RS0107385	-0.151042	4.12181	0.519639	0.470996	95	106	100	74	164	128	103	120	polysaccharide export protein Wza
G372_RS0107390	-0.26008	0.728796	0.417639	0.518117	9	7	7	7	12	7	14	7	phosphotyrosine protein phosphatase
G372_RS0107395	0.147875	5.67251	0.594395	0.440724	366	272	335	208	592	324	278	303	tyrosine protein kinase
G372_RS0107400	-0.350532	4.78571	3.1922	0.0739903	142	147	189	152	184	214	183	179	hypothetical protein
G372_RS0107405	-0.103251	3.76439	0.238486	0.625302	85	77	98	77	88	85	90	77	hypothetical protein
G372_RS0107410	0.464407	3.14339	3.56737	0.0589257	74	37	82	27	93	42	48	50	hypothetical protein
G372_RS0107415	0.670526	5.48012	10.9739	0.000924041	330	362	504	210	241	213	188	216	hypothetical protein
G372_RS0107420	-0.258721	10.8005	2.28019	0.131036	9745	7880	9755	4921	24114	13139	13637	13030	N/A
G372_RS0107425	-0.972979	7.31454	21.6246	3.32e-06	502	596	876	823	1214	1509	1320	1302	hypothetical protein
G372_RS0107430	-0.257135	9.66306	1.95783	0.161746	4703	5294	4650	3150	5983	6499	6033	5616	peptidase M48
G372_RS0107435	-0.798031	10.0086	10.0221	0.00154675	4139	6483	4934	4260	4990	12692	7251	7798	hypothetical protein
G372_RS0107440	0.723449	8.67044	7.23652	0.00714351	4559	3742	3321	847	2199	2463	2108	2112	sulfurtransferase
G372_RS0107445	0.267701	10.3429	0.681214	0.409169	13459	8585	4481	1856	14233	11923	6866	8921	response regulator SirA
G372_RS0107450	0.203749	11.7923	0.467848	0.493979	30698	25092	13255	5042	40291	27670	24532	25066	heterodisulfide reductase subunit C
G372_RS0107455	-0.180601	13.0915	0.342982	0.558113	59250	52495	29650	11215	97970	71543	78288	71225	heterodisulfide reductase subunit B
G372_RS0107460	-0.572442	12.6113	4.66798	0.03073	31364	32790	23631	10800	60369	59297	58499	57650	pyridine nucleotide-disulfide oxidoreductase
G372_RS0107465	-0.29134	10.8101	1.67427	0.195687	11548	8802	7009	3354	22259	16626	13749	13909	hypothetical protein
G372_RS0107470	-0.432005	11.3321	4.0166	0.0450544	13970	11805	10521	4767	32262	23572	20278	22476	heterodisulfide reductase subunit C
G372_RS0107475	-0.704947	12.5526	8.91803	0.00282369	26465	22933	19716	9001	81309	56866	55414	56122	disulfide reductase
G372_RS0107480	-0.599225	7.24247	9.37108	0.00220435	722	659	692	364	1643	1599	1134	1275	glycine cleavage system protein H
G372_RS0107485	0.374352	7.65401	2.66004	0.102898	2163	948	1069	445	2690	1483	979	1192	DsrE family protein
G372_RS0107490	-0.717935	11.6042	11.2028	0.000816751	12057	16308	16900	10307	22016	28911	26595	28733	glycine cleavage system protein H
G372_RS0107495	-0.2424	9.18097	1.70272	0.191933	3406	3221	3445	1641	5401	4525	4401	4630	radical SAM protein
G372_RS0107500	-0.0430521	9.44648	0.0540878	0.816097	4905	3521	4022	1868	8292	4386	4854	5548	lipoate--protein ligase
G372_RS0107505	-0.0772451	8.40941	0.191495	0.661675	2062	2098	2143	1161	3199	2377	2522	2279	geranylgeranyl reductase
G372_RS0107510	-0.978416	10.378	25.6511	4.09e-07	5040	5003	5897	3692	11481	14056	13035	12024	radical SAM protein
G372_RS0107515	-1.956	11.228	59.599	1.16e-14	3032	2134	4569	2484	51892	19824	25468	26493	hypothetical protein
G372_RS0107520	-1.607	9.727	42.491	7.1e-11	1627	1345	1689	879	15104	7593	9650	9338	hypothetical protein
G372_RS0107525	-0.0609975	6.1071	0.0704031	0.790751	398	495	595	244	340	545	439	476	hypothetical protein
G372_RS0107530	0.74911	6.80437	11.6892	0.000628636	1330	704	742	352	1202	617	565	434	ligase
G372_RS0107535	0.845812	5.9991	17.7314	2.54e-05	717	601	552	271	284	301	269	254	hypothetical protein
G372_RS0107540	0.496732	9.51446	4.36611	0.0366606	7572	6904	5231	2520	3281	4822	3787	3434	hypothetical protein
G372_RS0107545	0.7348	6.91955	9.81676	0.00172929	1416	777	629	278	1599	576	648	623	ATPase AAA
G372_RS0107550	0.198617	8.01263	1.08577	0.29741	1993	1730	1452	736	2805	1621	1751	1624	von Willebrand factor A
G372_RS0107555	-0.214561	6.40516	0.888224	0.345959	461	573	426	222	782	643	735	609	histone deacetylase
G372_RS0107560	0.14248	5.66094	0.57865	0.446842	390	336	373	221	348	376	283	268	hypothetical protein
G372_RS0107565	-0.579169	5.88052	8.44127	0.00366801	253	233	364	267	572	455	477	433	GTP-binding protein
G372_RS0107570	0.379646	4.68301	2.36874	0.123787	189	120	165	104	407	136	125	119	hypothetical protein
G372_RS0107575	-0.52177	6.49188	7.36678	0.00664397	402	426	577	487	689	722	640	644	ATPase AAA
G372_RS0107580	-0.229118	5.85904	1.23731	0.26599	313	266	342	264	697	414	383	359	hypothetical protein
G372_RS0107585	-0.171708	5.09529	0.60622	0.436214	235	131	207	160	389	234	191	234	glycosyl transferase
G372_RS0107590	-0.577585	5.12788	5.45376	0.0195262	115	147	237	189	326	272	276	225	hypothetical protein
G372_RS0107595	-0.402364	4.75826	2.66188	0.102779	161	159	198	93	114	267	199	187	RND transporter
G372_RS0107600	0.306775	6.89944	2.31349	0.128256	1021	932	933	393	704	784	705	702	DsrE family protein
G372_RS0107605	0.94177	4.69008	18.0556	2.15e-05	309	224	230	94	133	127	111	90	hypothetical protein
G372_RS0107610	0.0613091	1.90568	0.0401753	0.841138	25	15	24	23	35	21	17	18	Bicarbonate-binding protein CmpA
G372_RS0107615	-0.453673	3.34862	3.27707	0.0702541	64	40	57	66	73	89	50	65	bicarbonate ABC transporter permease
G372_RS0107620	-0.156552	2.25243	0.334129	0.563238	34	28	30	15	25	38	30	31	nitrate ABC transporter ATP-binding protein
G372_RS0107625	-0.208612	3.53977	0.649009	0.420467	46	53	81	55	136	69	87	66	nitrite reductase
G372_RS0107630	-0.0900242	0.32023	0.0379849	0.845473	8	3	7	5	8	10	5	3	nitrite reductase
G372_RS0107635	0.352832	3.05186	2.15864	0.14177	67	41	63	35	84	44	44	41	nitrate reductase
G372_RS0107640	-0.375304	3.49259	2.94916	0.0859222	60	49	57	33	128	87	81	86	sirohydrochlorin ferrochelatase
G372_RS0107645	-0.16054	3.71949	0.369383	0.543341	61	45	72	51	231	85	75	75	hypothetical protein
G372_RS0107650	-0.848708	6.92453	17.9448	2.27e-05	468	319	484	342	1958	973	1041	1017	AMP-dependent synthetase
G372_RS0107655	0.0890154	5.42558	0.173636	0.6769	249	212	284	172	602	277	248	233	nickel transporter
G372_RS0107660	0.242875	6.16853	1.70766	0.19129	598	421	533	354	589	393	391	420	hypothetical protein
G372_RS0107665	-0.255101	7.20273	2.13229	0.144225	798	741	1014	552	1357	1151	1065	1030	cysteinyl-tRNA synthetase
G372_RS0107670	0.575914	5.52317	9.35037	0.0022294	466	321	368	185	336	236	231	230	phosphoribosyl-AMP cyclohydrolase
G372_RS0107675	0.50143	5.38829	6.95439	0.00836137	364	275	332	175	383	225	234	184	succinylglutamate desuccinylase
G372_RS0107680	0.612684	3.96065	7.06286	0.00786983	161	107	109	71	126	90	55	73	hypothetical protein
G372_RS0107685	0.242177	5.59972	1.70907	0.191106	389	280	378	179	429	277	327	268	cobalamin biosynthesis protein P47K
G372_RS0107690	0.0470549	6.97042	0.0664215	0.79662	835	835	851	417	1065	848	922	777	hypothetical protein
G372_RS0107695	0.246055	7.24796	1.49907	0.220815	940	1020	1017	663	1746	810	893	863	peptidylprolyl isomerase
G372_RS0107700	-1.11759	10.5884	18.959	1.34e-05	4359	3980	7386	7063	18179	11261	14747	13816	molybdopterin containing oxidoreductase
G372_RS0107705	-0.00940517	8.45007	0.00273822	0.958267	2645	1817	2574	1655	2694	2434	1920	2321	hypothetical protein
G372_RS0107710	0.456735	5.99549	6.07568	0.0137056	481	433	468	179	743	379	407	301	hypothetical protein
G372_RS0107715	-0.193837	4.30878	0.934525	0.33369	128	100	130	60	169	146	149	144	nodulation protein NodJ
G372_RS0107720	0.283065	6.13715	2.05731	0.151478	540	442	683	423	344	388	365	346	ABC transporter
G372_RS0107725	-0.222069	3.94267	0.495886	0.481313	66	63	119	130	130	96	73	80	hypothetical protein
G372_RS0107730	1.10196	3.47776	15.3604	8.88e-05	88	90	138	107	23	28	23	30	hypothetical protein
G372_RS0107735	0.0302174	6.46299	0.0240588	0.876735	665	458	622	493	712	571	490	499	tartronate semialdehyde reductase
G372_RS0107740	0.159973	7.1458	0.607713	0.43565	1125	1055	1196	572	639	966	827	851	hypothetical protein
G372_RS0107745	0.104182	7.41573	0.352319	0.552803	1158	1204	1289	722	1186	1170	1105	952	lytic transglycosylase
G372_RS0107750	0.537826	8.28782	7.29839	0.00690166	2793	2784	2826	1190	1486	1800	1564	1565	hypothetical protein
G372_RS0107755	0.181233	5.24707	0.908507	0.340511	282	274	284	135	262	248	242	228	hypothetical protein
G372_RS0107760	0.963131	5.17869	11.673	0.00063415	513	308	297	86	173	207	152	144	N/A
G372_RS0107765	-0.326189	6.06431	3.28594	0.0698757	387	337	466	275	484	529	472	501	hypothetical protein
G372_RS0107770	-0.774049	5.28925	15.358	8.89e-05	148	177	210	184	299	333	320	325	transporter
G372_RS0107775	-1.21204	7.80461	32.1225	1.45e-08	590	622	835	761	2812	2294	1909	2085	phosphoglucomutase
G372_RS0107780	0.997727	6.27178	27.0737	1.96e-07	797	657	833	355	396	284	340	273	hypothetical protein
G372_RS0107785	0.682246	7.28106	10.2864	0.00134012	1444	1468	1585	630	564	730	782	695	3-hydroxydecanoyl-ACP dehydratase
G372_RS0107790	0.700747	3.37864	9.6887	0.00185405	85	87	81	48	83	46	49	42	hypothetical protein
G372_RS0107795	-0.08136	6.73353	0.192937	0.660483	630	625	712	303	1022	860	722	744	hypothetical protein
G372_RS0107800	1.03869	7.08758	20.3179	6.56e-06	1898	956	1131	334	1080	624	566	629	ligand-binding protein SH3
G372_RS0107805	0.313134	9.10122	1.65219	0.198661	4610	4640	4547	1489	2747	3769	3378	3319	N/A
G372_RS0107810	0.396021	5.58882	3.24372	0.0716978	451	391	355	140	287	313	282	270	N/A
G372_RS0107815	0.300977	3.96971	1.2439	0.264721	93	159	130	61	71	130	64	76	N/A
G372_RS0107820	0.193552	8.42611	0.98237	0.321614	2889	2504	2256	1082	2507	2333	2080	2297	N/A
G372_RS0107825	0.522314	6.39019	6.87366	0.00874751	799	665	541	248	738	470	429	508	N/A
G372_RS0107830	0.344118	6.11795	2.84631	0.091584	631	589	489	252	377	410	398	412	pH regulation protein F
G372_RS0107835	-0.0726878	7.36387	0.154548	0.694227	1088	976	964	548	1617	1018	1198	1247	N/A
G372_RS0107840	-0.850218	9.25913	6.88733	0.00868088	3086	2825	1269	953	5930	7234	5776	5752	hypothetical protein
G372_RS0107845	-0.536678	7.01673	9.81463	0.00173129	737	450	690	379	1449	1162	1028	1010	ArsR family transcriptional regulator
G372_RS0107850	1.13522	5.42803	15.9319	6.57e-05	670	449	216	159	216	166	169	152	beta-lactamase
G372_RS0107855	-0.520009	6.13458	7.57477	0.00591909	314	370	459	373	450	562	529	501	MFS transporter
G372_RS0107860	-0.767361	5.42525	11.1327	0.000848176	148	170	297	252	279	369	360	290	hypothetical protein
G372_RS0107865	-0.339293	7.04128	3.73867	0.0531667	776	596	745	540	1361	1031	882	970	cyclic nucleotide-binding protein
G372_RS0107870	-0.341814	5.90327	3.58469	0.0583142	337	257	337	173	691	461	426	497	hypothetical protein
G372_RS0107875	-0.0527759	6.37146	0.0910969	0.762787	507	447	565	320	842	594	537	525	hypothetical protein
G372_RS0107880	-0.658051	7.41526	9.30254	0.00228837	604	797	1192	917	1119	1452	1317	1271	hypothetical protein
G372_RS0107885	-0.104697	7.40496	0.281664	0.595613	1236	696	1270	757	1520	1253	970	1137	ribonuclease BN
G372_RS0107890	-0.720452	6.44505	12.9519	0.000319601	337	313	429	339	1069	732	686	696	hypothetical protein
G372_RS0107895	-0.376822	4.42445	2.73944	0.0978992	108	89	142	128	192	157	141	130	hypothetical protein
G372_RS0107900	-0.413168	5.38465	3.07553	0.0794789	177	171	297	236	400	296	297	264	dehydrogenase
G372_RS0107905	-0.290328	5.94101	2.17584	0.140193	383	253	405	299	564	394	420	455	6-pyruvoyl tetrahydropterin synthase
G372_RS0107910	0.06727	5.55303	0.122701	0.726124	308	211	331	164	602	292	276	309	group 1 glycosyl transferase
G372_RS0107915	0.0165263	4.63911	0.00716959	0.932521	156	140	202	94	201	171	156	164	hypothetical protein
G372_RS0107920	0.833565	6.76961	16.8596	4.02e-05	1121	746	928	506	994	429	465	475	hypothetical protein
G372_RS0107925	0.114858	6.0909	0.351596	0.553211	425	501	600	372	336	439	413	338	hypothetical protein
G372_RS0107935	-0.976505	8.78366	24.8784	6.11e-07	1446	1421	2041	1625	4956	4012	3817	3970	hypothetical protein
G372_RS0107940	-0.27079	9.89142	2.48207	0.115151	5300	5239	6772	4897	6416	6630	6490	6706	dynamin family protein
G372_RS0107950	-1.45163	9.78392	27.3145	1.73e-07	2190	3205	3320	2193	4849	13512	8297	8513	NADH dehydrogenase
G372_RS0107955	0.638224	5.37519	10.1697	0.00142765	364	300	350	220	327	206	180	169	N/A
G372_RS0107960	0.151393	3.81757	0.51899	0.471273	108	93	94	75	98	87	80	71	hypothetical protein
G372_RS0107965	-0.134813	4.33567	0.387018	0.533871	137	65	135	61	257	173	131	110	hypothetical protein
G372_RS0107970	-0.0470323	5.5496	0.0650973	0.798614	325	231	270	166	548	330	299	302	glutathione S-transferase
G372_RS0107975	-0.256479	6.26956	1.56021	0.211635	477	438	531	234	522	575	619	614	EVE domain-containing protein
G372_RS0107980	0.121158	7.26512	0.384207	0.53536	918	1082	1371	1203	604	811	714	804	5-formyltetrahydrofolate cyclo-ligase
G372_RS0107985	0.350351	7.54199	3.78511	0.0517105	1588	1302	1334	561	1638	1223	1070	1094	oxidoreductase
G372_RS0107990	0.51796	7.6358	8.92801	0.0028083	1718	1535	1474	701	1756	1083	1142	990	DNA mismatch repair protein MutS
G372_RS0107995	-0.0392277	6.59475	0.0285614	0.865796	735	639	767	341	453	842	553	641	hypothetical protein
G372_RS0108000	-0.347939	4.55939	3.14536	0.0761431	145	102	134	94	228	205	161	152	hypothetical protein
G372_RS0108005	-0.603022	6.0505	11.2434	0.000799081	343	256	314	227	733	631	522	474	transcriptional regulator
G372_RS0108010	-0.91222	8.37082	16.9418	3.85e-05	1189	899	1560	1330	4439	2657	2743	2794	cyclopropane-fatty-acyl-phospholipid synthase
G372_RS0108015	-0.235932	7.27509	0.939586	0.332384	848	649	1014	908	1672	860	1055	979	hypothetical protein
G372_RS0108020	0.941134	11.6177	25.3513	4.78e-07	34695	27178	28121	9312	22707	15028	13235	14539	TonB-denpendent receptor
G372_RS0108025	0.511206	9.22106	7.82638	0.00514892	4563	4863	4449	1753	5756	3148	3468	3469	N/A
G372_RS0108035	0.270544	4.77496	1.66107	0.197459	183	211	192	127	225	198	127	134	flagellar motor protein MotA
G372_RS0108040	0.0729275	3.81195	0.0979523	0.754301	86	67	86	52	191	111	64	76	hypothetical protein
G372_RS0108045	0.10265	6.45386	0.282265	0.595221	524	424	583	298	1279	602	488	509	N/A
G372_RS0108050	-0.181268	7.27671	1.06561	0.30194	897	872	950	577	1501	1226	976	1123	N/A
G372_RS0108055	-0.0707533	6.44101	0.154263	0.694495	524	436	537	295	1064	660	506	594	CysG
G372_RS0108060	0.115435	5.69061	0.277178	0.598557	332	288	288	205	708	374	250	290	cobalt-precorrin-6A synthase
G372_RS0108065	-0.450011	6.13812	5.13564	0.0234395	332	324	349	269	841	616	444	537	ABC transporter
G372_RS0108070	-0.354334	5.38624	3.23113	0.0722506	208	228	274	173	329	381	259	302	membrane protein
G372_RS0108075	-0.243626	6.01431	1.4365	0.230706	334	277	401	257	821	519	369	441	precorrin-3B synthase
G372_RS0108080	-0.412265	5.50827	3.22291	0.0726143	224	149	210	137	773	286	286	398	precorrin-8X methylmutase
G372_RS0108085	-0.0937106	5.92052	0.216975	0.641355	340	261	328	181	969	368	399	426	precorrin-2 C20-methyltransferase
G372_RS0108090	-0.0710699	5.64042	0.0726784	0.787476	219	204	303	190	888	275	286	324	precorrin-3B C17-methyltransferase
G372_RS0108095	-0.143515	4.29161	0.382071	0.536497	87	101	109	73	273	126	141	116	cobalt-precorrin-6x reductase
G372_RS0108100	-0.111094	4.44659	0.180148	0.671246	111	60	87	54	523	122	135	115	precorrin-6y methyltransferase
G372_RS0108105	-0.385837	1.14719	0.949897	0.329745	10	5	7	10	33	22	7	7	cobalamin biosynthesis protein
G372_RS0108110	0.662797	5.01405	11.5908	0.000662773	247	227	221	84	459	173	154	162	precorrin-4 C11-methyltransferase
G372_RS0108115	1.16712	6.04781	32.9115	9.65e-09	802	625	575	209	455	308	243	222	hypothetical protein
G372_RS0108120	1.811	7.184	93.08	5.02e-22	1612	1956	1602	436	744	401	390	335	hypothetical protein
G372_RS0108125	0.228868	5.68712	1.1493	0.283696	396	268	459	312	359	281	256	277	cytochrome C peroxidase
G372_RS0108130	0.74258	8.29576	11.9143	0.000557043	2905	2910	3165	953	1618	1613	1645	1456	glutaminyl-tRNA synthetase
G372_RS0108135	0.645417	5.43084	4.65389	0.0309833	553	326	358	117	188	328	166	199	N/A
G372_RS0108140	0.616967	9.66935	6.51355	0.0107056	9579	6915	6644	2900	3346	4974	3637	3887	hypothetical protein
G372_RS0108145	0.988714	5.78882	11.312	0.000770071	864	380	376	123	410	351	189	235	N/A
G372_RS0108150	-0.848753	9.1222	23.2057	1.46e-06	2350	2052	2472	1788	5722	4927	5068	5083	hypothetical protein
G372_RS0108155	-0.241486	7.79586	1.89436	0.168711	1451	1197	1468	819	1638	1765	1541	1674	hypothetical protein
G372_RS0108160	0.0402156	7.02551	0.0371654	0.847129	849	869	938	340	1057	933	1028	833	hypothetical protein
G372_RS0108165	-0.0223521	6.49429	0.00979145	0.921177	528	410	581	384	1230	577	637	433	deoxyribodipyrimidine photo-lyase
G372_RS0108170	-0.100057	8.85986	0.299803	0.584006	2638	2787	3633	2446	3178	3139	3228	2629	MerR family transcriptional regulator
G372_RS0108175	-0.428411	7.52965	4.35811	0.0368331	825	863	1282	1058	1492	1299	1296	1302	hypothetical protein
G372_RS0108180	-0.46275	10.1855	6.67457	0.00977979	5409	5679	6676	4057	11532	9288	9351	9281	glycogen phosphorylase
G372_RS0108185	-0.0356758	6.65945	0.0253371	0.87353	546	475	629	432	1452	688	572	580	3-hydroxyacid dehydrogenase
G372_RS0108190	-0.759935	8.27496	20.3423	6.48e-06	1474	1103	1644	1200	2821	2846	2583	2542	N/A
G372_RS0108195	0.267066	4.84074	1.44795	0.228857	194	192	174	126	327	173	178	122	methyltransferase
G372_RS0108200	0.0205437	7.92659	0.015315	0.90151	1663	1511	1713	1019	1953	1605	1558	1580	zinc protease
G372_RS0108205	0.340465	7.71543	2.97047	0.0847972	1775	1164	1513	960	2233	1226	1039	1097	peptidase M16
G372_RS0108210	0.0331837	7.43821	0.0214236	0.883631	1095	865	1244	1011	1767	986	1044	915	cell division protein FtsY
G372_RS0108215	-0.0404077	4.51286	0.0361637	0.849178	133	126	172	122	188	163	142	113	cell division protein FtsE
G372_RS0108220	0.312731	5.90025	2.00405	0.156879	503	263	334	191	969	371	303	302	hypothetical protein
G372_RS0108225	0.355506	9.4267	4.41433	0.0356382	5632	5565	4811	3449	4554	3790	3557	3685	RNA polymerase sigma 70
G372_RS0108235	-1.14783	4.93697	27.3636	1.69e-07	119	117	148	105	155	350	284	288	hypothetical protein
G372_RS0108240	0.152613	6.75605	0.75605	0.384567	754	657	814	497	947	666	653	602	cation transporter
G372_RS0108245	0.105934	7.81837	0.39395	0.53023	1671	1434	1705	918	1662	1506	1359	1429	FixH family protein
G372_RS0108250	0.551345	9.06021	9.31133	0.00227741	5282	4508	4224	2367	2826	2836	2693	2517	N/A
G372_RS0108255	0.265855	10.3126	1.66283	0.197222	11826	7423	7337	2915	13955	7900	8208	8720	cytochrome C oxidase subunit III
G372_RS0108260	0.79526	6.74238	14.5876	0.000133792	1199	746	705	243	1236	539	486	594	hypothetical protein
G372_RS0108265	0.534741	10.0248	6.96355	0.00831866	10023	7247	7253	2410	10575	5363	6285	6500	peptidase S41
G372_RS0108270	0.0892292	10.8671	0.148316	0.70015	13772	12583	12838	3931	14838	13572	13823	13560	cytochrome oxidase subunit I
G372_RS0108275	0.845869	5.36227	14.4601	0.000143156	375	330	355	220	329	206	152	129	malonyl-CoA O-methyltransferase
G372_RS0108280	-0.0241398	4.7212	0.014162	0.905272	166	189	191	121	155	211	152	149	hypothetical protein
G372_RS0108285	0.189575	5.17431	1.00084	0.317108	286	229	279	134	266	259	210	202	glycerol-3-phosphate acyltransferase
G372_RS0108290	0.363599	5.30504	3.49908	0.061403	311	247	259	114	475	293	203	197	UGMP family protein
G372_RS0108295	0.57604	6.71738	9.55869	0.00199005	933	834	925	343	748	636	544	515	hypothetical protein
G372_RS0108300	-0.124745	4.71533	0.3701	0.54295	168	144	142	109	273	208	141	176	pteridine reductase
G372_RS0108305	-0.657131	7.00035	11.6026	0.000658581	574	537	834	777	820	989	956	967	hypothetical protein
G372_RS0108310	0.0772059	5.9242	0.147556	0.700882	438	319	365	262	704	368	400	326	Fis family transcriptional regulator
G372_RS0108315	0.995557	8.84474	16.8953	3.95e-05	5224	4769	4031	1074	2543	2376	2082	1902	hypothetical protein
G372_RS0108320	2.047	5.149	63.92	1.3e-15	540	479	362	135	63	73	59	68	tRNA-arg
G372_RS0108330	0.206925	11.573	0.533789	0.465018	19639	22807	21932	4264	26612	24897	21903	20829	DMSO reductase
G372_RS0108335	0.473878	12.005	1.60485	0.205217	28327	45689	38248	5941	16913	31337	25540	22253	ferredoxin
G372_RS0108340	1.3678	14.2038	13.0258	0.000307232	251488	206386	147053	13597	134155	84358	88247	83980	formate dehydrogenase
G372_RS0108345	-0.36405	7.48561	4.18775	0.0407172	897	1026	1117	840	1358	1356	1308	1293	molybdenum cofactor biosynthesis protein MoaA
G372_RS0108350	0.228814	8.64042	1.72463	0.189098	3332	2906	2851	1627	2633	2458	2481	2276	phosphate permease
G372_RS0108355	0.616243	8.8915	12.7237	0.000361051	4596	3792	3895	2494	2769	2257	2104	2201	N/A
G372_RS0108365	-0.142081	6.91095	0.647327	0.42107	744	578	784	487	1276	839	776	832	hypothetical protein
G372_RS0108370	-0.930746	7.23646	20.3273	6.53e-06	566	466	801	724	1431	1264	1174	1388	diguanylate cyclase
G372_RS0108375	-0.984889	7.41912	20.6115	5.63e-06	576	460	864	714	2009	1490	1414	1494	hypothetical protein
G372_RS0108380	-0.983203	6.00722	15.5999	7.83e-05	186	155	258	219	1092	538	529	500	hypothetical protein
G372_RS0108385	-0.736264	7.16214	17.6393	2.67e-05	672	513	619	396	1669	1302	1264	1211	N/A
G372_RS0108390	0.127803	8.35578	0.367852	0.544178	2871	2036	1613	861	3388	2394	2188	2088	hypothetical protein
G372_RS0108395	0.10665	9.82335	0.310437	0.577412	7439	5706	4891	2663	9038	6537	5820	5920	phosphoglyceromutase
G372_RS0108400	0.0943417	8.08009	0.304644	0.580986	1974	1425	1856	1036	2904	1763	1664	1654	preprotein translocase subunit TatC
G372_RS0108405	0.699361	7.94995	9.18083	0.00244563	2682	1244	1598	801	3621	1285	1021	1150	hypothetical protein
G372_RS0108410	0.152302	8.07001	0.745912	0.387774	2202	1519	1900	1104	2372	1878	1445	1612	preprotein translocase
G372_RS0108415	0.276815	8.02724	2.46912	0.116103	2087	1511	1731	942	3000	1604	1401	1556	phosphoribosyl-ATP pyrophosphatase
G372_RS0108420	0.171511	7.65748	0.862845	0.352944	1534	1043	1351	787	2375	1169	1260	1167	imidazole glycerol phosphate synthase
G372_RS0108425	0.29628	8.55071	2.19482	0.138476	3202	1790	2477	1360	4949	2101	1960	2243	N/A
G372_RS0108430	0.100429	7.35548	0.294186	0.58755	1187	1020	1390	844	956	1153	924	860	imidazole glycerol phosphate synthase
G372_RS0108435	0.493113	8.71106	5.65774	0.0173785	2988	2940	4632	2833	1800	1868	1793	1962	imidazoleglycerol-phosphate dehydratase
G372_RS0108440	-0.332206	12.0625	2.44877	0.117617	20786	24773	35051	17697	23435	35298	30188	32273	hypothetical protein
G372_RS0108445	-0.26199	13.2764	2.10432	0.146883	55162	54572	74553	40496	68085	73878	71763	74243	sulfur oxidation protein
G372_RS0108455	0.443214	6.63161	5.16468	0.0230508	796	557	747	373	1226	482	578	501	diaminopimelate decarboxylase
G372_RS0108460	0.336124	5.0646	3.06996	0.0797517	232	195	213	97	476	209	185	180	methyltransferase type 12
G372_RS0108465	0.075741	5.58457	0.148805	0.69968	301	210	287	146	765	319	266	297	diaminopimelate epimerase
G372_RS0108470	-0.0536617	8.82199	0.0769269	0.781506	3055	2172	2920	2165	4871	3045	2688	2738	phytochrome sensor protein
G372_RS0108475	0.108997	5.61376	0.265677	0.606247	301	268	332	228	578	325	264	260	tyrosine recombinase XerC
G372_RS0108480	0.187952	5.45939	0.8908	0.345261	286	362	299	185	321	311	266	220	peptidase
G372_RS0108485	0.247802	7.11285	1.58154	0.208539	1079	1070	903	411	1119	900	931	824	ATP-dependent protease
G372_RS0108495	0.0283149	4.92745	0.021517	0.883379	207	198	252	157	155	171	194	195	hypothetical protein
G372_RS0108500	-0.762929	4.69375	15.5397	8.08e-05	139	112	126	106	168	239	206	224	hypothetical protein
G372_RS0108505	-1.662	3.476	40.1	2.41e-10	24	36	33	25	68	145	122	112	hypothetical protein
G372_RS0108510	-1.703	5.303	64.645	8.97e-16	98	74	114	81	396	406	470	450	hypothetical protein
G372_RS0108515	-1.52	4.777	51.599	6.81e-13	84	79	85	80	196	290	300	302	hypothetical protein
G372_RS0108525	0.0863179	6.47846	0.215243	0.642689	509	680	676	432	606	564	556	513	hydrogenase maturation protease
G372_RS0108530	0.56271	6.80582	8.52653	0.00350007	836	1037	1081	843	304	502	428	403	CopG family transcriptional regulator
G372_RS0108535	1.10328	6.08558	22.7941	1.8e-06	853	539	595	455	297	220	209	209	hypothetical protein
G372_RS0108540	-0.63584	5.99724	10.8003	0.00101485	248	268	347	209	688	550	526	529	nickel-dependent hydrogenase large subunit
G372_RS0108545	-0.434405	5.07509	3.8258	0.0504692	133	128	155	89	568	223	276	248	oxidoreductase
G372_RS0108550	-0.907397	5.25803	14.4586	0.00014327	118	104	142	125	646	357	285	285	hypothetical protein
G372_RS0108555	-1.30891	3.886	21.1488	4.25e-06	34	27	61	66	195	145	134	104	hypothetical protein
G372_RS0108560	-1.05936	6.14469	13.4193	0.000249048	222	134	287	283	1224	572	601	492	cytochrome C
G372_RS0108565	-1.06866	5.83397	22.9479	1.66e-06	194	174	276	337	488	503	451	478	hypothetical protein
G372_RS0108570	-0.470947	6.46644	4.11843	0.0424185	380	329	484	390	1223	611	663	598	peptidase S15
G372_RS0108575	-0.503246	6.57125	5.49785	0.0190399	401	376	571	443	1096	746	701	639	D-lactate dehydrogenase
G372_RS0108580	-0.492715	6.17853	6.77883	0.00922452	333	310	442	313	719	565	528	559	beta-lactamase
G372_RS0108585	-0.407123	6.34849	4.96622	0.0258471	401	429	543	413	580	617	604	567	chromate transporter
G372_RS0108590	0.332122	4.87441	2.18828	0.139065	197	187	183	130	372	148	162	150	ChrB
G372_RS0108595	0.90592	10.0179	15.4117	8.65e-05	10883	10774	9801	2863	4888	4931	4527	4993	fructose-1 6-bisphosphatase
G372_RS0108600	0.00307672	6.44705	0.00031661	0.985804	560	540	625	396	699	583	545	544	6-phosphofructokinase
G372_RS0108605	-0.828612	6.81877	15.113	0.000101265	368	417	678	458	1026	957	940	1030	hypothetical protein
G372_RS0108610	-0.592525	6.60729	10.4689	0.001214	449	337	550	335	1153	785	806	758	hypothetical protein
G372_RS0108615	0.4057	5.78978	4.83761	0.0278455	402	368	445	239	538	298	295	287	hypothetical protein
G372_RS0108620	-0.498435	4.61464	4.08146	0.0433561	126	151	184	111	81	234	183	157	hypothetical protein
G372_RS0108625	-0.300587	5.87124	1.81921	0.177408	309	428	414	251	256	510	406	387	phosphopantetheine adenylyltransferase
G372_RS0108630	0.0998903	6.56399	0.318789	0.572337	697	531	649	402	911	639	536	568	ferredoxin
G372_RS0108645	-0.109391	6.02905	0.365516	0.545459	432	371	422	225	567	532	403	458	hypothetical protein
G372_RS0108650	1.42796	10.0167	23.3044	1.38e-06	10874	14649	12442	2828	2271	3942	2993	2768	50S ribosomal protein L13
G372_RS0108655	1.42525	9.60976	21.2556	4.02e-06	8386	10811	9497	2010	1744	3043	2544	1881	30S ribosomal protein S9
G372_RS0108660	2.594	6.954	41.71	1.06e-10	3013	1303	989	146	436	301	193	185	tRNA-gln
G372_RS0108665	-0.339522	7.70269	3.62266	0.0569977	1141	1260	1315	920	1374	1718	1421	1531	beta-lactamase
G372_RS0108675	0.0468746	10.3251	0.0794279	0.778074	8557	8784	9118	5739	9318	8605	7766	8107	FAD-linked oxidase
G372_RS0108680	-0.589358	8.49134	12.2483	0.000465679	1891	1330	1775	1015	4111	3185	2857	3071	hypothetical protein
G372_RS0108685	-0.544048	5.06755	5.38642	0.020294	155	186	234	113	175	332	268	254	hypothetical protein
G372_RS0108690	-0.439949	7.59469	4.84747	0.0276867	961	1050	1430	827	1085	1703	1366	1479	ribose 5-phosphate isomerase
G372_RS0108695	-0.234181	7.97899	1.5744	0.209569	1333	1399	1997	1134	1709	1949	1734	1713	L-threonine dehydratase biosynthetic IlvA
G372_RS0108700	0.890351	6.67549	22.9442	1.67e-06	977	904	958	603	528	386	422	346	pyridine nucleotide-disulfide oxidoreductase
G372_RS0108705	0.38041	5.94914	4.17593	0.0410022	428	460	562	279	429	349	292	363	hypothetical protein
G372_RS0108710	0.602024	6.16066	9.84291	0.00170488	668	518	636	368	450	321	391	287	hypothetical protein
G372_RS0108715	-0.121794	6.89389	0.281624	0.595639	671	636	765	746	1114	798	745	582	phosphoribosylaminoimidazole synthetase
G372_RS0108720	0.0843706	6.02165	0.149466	0.699046	354	403	465	304	685	501	332	330	hypothetical protein
G372_RS0108725	0.0545249	6.4713	0.0944944	0.758539	573	475	645	352	929	597	531	552	hypothetical protein
G372_RS0108730	0.325407	5.59605	1.7323	0.188117	355	184	256	140	996	245	259	233	DnaA regulatory inactivator Hda
G372_RS0108735	-0.180518	5.36925	0.985524	0.320839	267	225	272	173	325	332	270	266	membrane protein
G372_RS0108740	-0.262766	5.42587	1.58457	0.208104	238	187	258	197	494	336	291	242	N/A
G372_RS0108745	-0.041555	4.89959	0.0370332	0.847398	178	177	211	169	234	201	132	208	arsenate reductase
G372_RS0108750	-1.08436	2.07906	11.0469	0.000888363	6	15	13	17	53	40	25	37	acylphosphatase
G372_RS0108755	-0.466502	6.68229	4.64129	0.0312116	494	382	666	503	1082	892	718	613	Holliday junction DNA helicase RuvB
G372_RS0108760	-0.0647372	5.32978	0.105225	0.745647	239	222	293	219	333	286	235	223	4-hydroxybenzoyl-CoA thioesterase
G372_RS0108765	-0.414169	7.17056	5.08921	0.0240752	807	680	1011	565	1008	1273	1048	1071	colicin transporter
G372_RS0108770	-0.052924	5.13941	0.0693463	0.792291	242	184	272	199	239	255	208	185	biopolymer transporter ExbD
G372_RS0108775	0.270734	7.64497	1.88571	0.169687	1500	1171	1772	1090	1480	1229	1086	912	cell envelope protein TolA
G372_RS0108780	-0.1117	9.40776	0.39538	0.529485	4414	4235	5390	3353	3547	4749	4359	4466	translocation protein TolB
G372_RS0108785	0.00169775	8.09126	8.8e-05	0.992517	1926	1823	1831	1138	1951	2197	1573	1640	peptidoglycan-associated lipoprotein
G372_RS0108790	0.304865	8.09939	3.06004	0.0802398	2182	1695	2151	1262	2363	1492	1491	1574	tol-pal system protein YbgF
G372_RS0108795	0.0940447	7.33304	0.270946	0.602698	991	1176	1307	765	1008	1060	1015	896	7-carboxy-7-deazaguanine synthase
G372_RS0108800	0.227273	6.83122	1.39622	0.237357	917	629	889	591	943	637	671	579	7-cyano-7-deazaguanine synthase
G372_RS0108805	0.143402	10.5415	0.41676	0.518558	11273	10511	10447	3496	11461	10059	10759	10589	membrane protein
G372_RS0108810	0.522362	6.89784	5.41397	0.0199763	1235	923	723	280	1043	746	685	672	N/A
G372_RS0108815	1.0431	4.54603	14.7319	0.000123932	281	237	239	74	72	122	77	83	N/A
G372_RS0108820	0.946718	9.78211	20.4078	6.26e-06	10443	8069	6983	2378	6091	4334	3904	3974	trigger factor
G372_RS0108825	0.948283	9.21615	29.7092	5.02e-08	6257	5220	4822	1936	5134	2656	2596	2592	ATP-dependent Clp protease proteolytic subunit
G372_RS0108830	0.0601784	11.1852	0.128062	0.72045	15604	17128	17676	11677	13032	14471	14116	14390	ATP-dependent protease
G372_RS0108835	0.188516	10.7121	1.30747	0.252852	12213	11578	12069	7486	13301	9773	10079	10089	peptidase
G372_RS0108840	-1.15957	9.96595	30.3648	3.58e-08	2937	3294	4135	2422	9348	11456	9683	9866	transcriptional regulator
G372_RS0108845	-0.289221	7.72373	2.37211	0.12352	1251	968	1022	458	2673	1953	1628	1468	N/A
G372_RS0108850	-0.198949	6.52	0.746093	0.387716	612	544	567	266	683	1011	566	559	N/A
G372_RS0108855	0.559385	7.10507	10.1206	0.00146624	1270	978	1121	590	1102	747	626	698	flagellar motor protein MotB
G372_RS0108860	-0.250084	7.70895	2.10478	0.14684	1281	951	1437	872	1897	1537	1462	1480	flagellar motor protein MotA
G372_RS0108865	-0.697629	7.29603	13.0856	0.000297576	635	599	850	653	1661	1240	1320	1270	hypothetical protein
G372_RS0108870	-0.426789	7.61386	5.65907	0.0173653	971	996	1255	961	1518	1633	1338	1386	methyl-accepting chemotaxis protein
G372_RS0108875	1.13095	5.92356	27.7361	1.39e-07	829	526	483	235	367	233	225	228	hypothetical protein
G372_RS0108880	1.26861	5.51827	41.0642	1.47e-10	553	447	426	199	249	134	177	147	hypothetical protein
G372_RS0108885	0.342212	6.87308	3.79391	0.0514394	794	816	924	432	1156	680	705	632	4-hydroxy-3-methylbut-2-en-1-yl diphosphate synthase
G372_RS0108890	-0.272835	4.65187	1.70137	0.192109	115	134	162	110	245	170	167	190	hypothetical protein
G372_RS0108895	-0.389405	3.90229	2.93663	0.0865914	78	63	80	73	162	123	98	88	hypothetical protein
G372_RS0108900	-0.907622	5.0429	8.4683	0.00361388	63	89	179	127	507	326	254	210	hypothetical protein
G372_RS0108905	-0.555773	5.54623	7.30229	0.00688666	221	219	333	236	273	447	335	307	ABC transporter permease
G372_RS0108910	-0.538614	6.27208	8.1931	0.00420499	396	308	512	359	611	628	532	636	antibiotic resistance protein MarC
G372_RS0108915	0.748006	6.91436	17.0252	3.69e-05	1144	845	1135	470	1019	608	583	492	cysteine synthase
G372_RS0108920	0.687105	6.37701	14.8506	0.000116369	814	569	674	266	815	427	394	426	N/A
G372_RS0108925	0.514885	6.93446	8.18806	0.0042167	1059	721	868	388	1571	688	654	599	23S rRNA methyltransferase
G372_RS0108930	0.190388	6.91147	1.21449	0.270445	867	817	986	558	806	758	657	717	biopolymer transporter ExbB
G372_RS0108935	0.170406	5.10198	0.676011	0.410964	223	180	225	137	453	218	197	177	biopolymer transportern ExbD
G372_RS0108940	0.0864322	5.62799	0.150594	0.697968	286	277	401	278	445	340	267	235	hypothetical protein
G372_RS0108945	0.000887295	6.60651	2.66e-05	0.995886	681	543	672	361	892	735	623	592	N/A
G372_RS0108950	0.100943	4.89216	0.24757	0.618791	247	173	178	125	261	208	146	194	hypothetical protein
G372_RS0108955	0.319998	5.3811	2.48327	0.115062	305	245	247	138	582	269	240	194	3-deoxy-manno-octulosonate cytidylyltransferase
G372_RS0108960	0.684037	10.2304	13.6984	0.000214635	11659	8744	10341	6399	8348	5413	4957	5522	peptidyl-prolyl cis-trans isomerase
G372_RS0108965	-0.615863	8.43343	7.27066	0.007009	1607	1873	2146	1062	1986	3528	2909	2828	enoyl-ACP reductase
G372_RS0108970	-0.741913	8.90412	14.3266	0.000153681	1813	2062	2978	2473	3444	4089	3707	3913	ABC transporter substrate-binding protein
G372_RS0108975	0.0393223	7.01397	0.0442423	0.833403	816	788	1020	732	914	850	775	668	ABC transporter permease
G372_RS0108980	-0.105121	6.48866	0.368157	0.544011	578	524	560	381	790	610	619	590	ABC transporter permease
G372_RS0108985	0.172588	7.74982	1.01038	0.314813	1739	1267	1520	912	1872	1273	1331	1282	microcin C ABC transporter ATP-binding protein YejF
G372_RS0108990	-0.127219	6.91068	0.515639	0.472708	724	699	853	456	975	955	836	759	methenyltetrahydrofolate cyclohydrolase
G372_RS0108995	-1.549	7.344	48.831	2.79e-12	361	377	680	709	1344	1723	1625	1590	hypothetical protein
G372_RS0109000	0.718372	8.08959	8.99466	0.0027077	3418	1520	1636	486	3335	1656	1398	1393	N/A
G372_RS0109005	0.528339	8.5621	4.57536	0.032435	4340	2713	2840	875	2424	2302	2236	2185	N/A
G372_RS0109010	0.746903	8.1179	12.8068	0.000345359	3150	2091	2151	738	2266	1574	1190	1525	N/A
G372_RS0109015	0.932328	5.38679	15.3864	8.76e-05	461	413	395	150	182	240	142	152	N/A
G372_RS0109020	0.788893	6.67783	17.3662	3.08e-05	1107	843	775	478	712	463	454	415	membrane protein
G372_RS0109025	0.0423276	4.90963	0.0381709	0.8451	204	197	206	70	247	236	209	202	glycosyl transferase
G372_RS0109030	0.240371	3.24426	1.02315	0.311774	71	44	67	40	107	53	55	46	hypothetical protein
G372_RS0109035	-0.393387	3.42575	2.09324	0.147952	47	34	72	58	126	81	60	68	hypothetical protein
G372_RS0109040	0.269387	2.41488	0.864787	0.352403	40	25	36	33	52	29	20	25	hypothetical protein
G372_RS0109045	-0.534716	5.75111	6.6282	0.0100377	219	201	280	192	748	427	374	425	hypothetical protein
G372_RS0109050	-0.0324469	5.17183	0.0310988	0.86002	222	194	261	128	347	248	245	235	N/A
G372_RS0109055	-0.403736	5.38313	4.23281	0.0396497	215	198	288	237	294	328	263	289	hypothetical protein
G372_RS0109060	0.107542	3.19935	0.190539	0.662468	46	70	62	25	82	54	61	65	hypothetical protein
G372_RS0109065	-0.434354	3.78814	3.89935	0.0483049	62	74	71	62	129	104	97	102	hypothetical protein
G372_RS0109070	-0.0959293	3.66693	0.115417	0.73406	76	65	41	51	199	91	68	71	hypothetical protein
G372_RS0109075	-0.252724	4.72996	1.7198	0.189719	163	156	165	115	182	171	199	199	hypothetical protein
G372_RS0109080	0.0722342	4.60273	0.12845	0.720045	187	131	142	101	252	161	149	136	ABC transporter ATP-binding protein
G372_RS0109085	-0.58099	5.6985	5.55526	0.0184253	221	342	334	203	229	537	399	372	N/A
G372_RS0109090	1.33086	10.6202	36.1543	1.82e-09	21091	17436	14477	4939	6722	5826	5166	5460	preprotein translocase subunit SecD
G372_RS0109095	1.17378	9.03302	30.8569	2.78e-08	7103	4807	4229	1634	3416	2092	1856	2209	preprotein translocase subunit SecF
G372_RS0109100	-0.512877	7.70658	6.13101	0.0132831	908	1278	1272	815	1322	1872	1603	1667	hypothetical protein
G372_RS0109105	-0.43414	7.02341	5.37011	0.0204847	688	712	852	518	837	1053	1100	935	hypothetical protein
G372_RS0109110	0.259206	6.87291	2.12435	0.144975	995	653	872	472	1092	702	683	661	hypothetical protein
G372_RS0109115	-0.462245	7.35977	6.49873	0.0107952	793	731	981	718	1626	1338	1197	1180	hypothetical protein
G372_RS0109120	-0.178963	7.97253	1.13932	0.285796	1537	1377	1676	1061	2108	1820	1653	1801	penicillin-binding protein 1B
G372_RS0109125	0.181623	5.92577	0.506833	0.476513	339	253	334	197	1251	370	325	274	hypothetical protein
G372_RS0109130	0.269785	7.58128	2.14021	0.143483	1423	1203	1249	780	2148	1211	1074	985	helicase
G372_RS0109135	0.395154	5.42164	3.56281	0.0590877	363	218	271	152	601	232	230	218	hypothetical protein
G372_RS0109140	-0.0987254	6.9151	0.32608	0.567976	748	646	807	480	1172	833	863	759	pseudouridine synthase
G372_RS0109145	0.188736	7.16339	0.890897	0.345234	1216	737	1098	749	1163	875	707	834	PAS sensor protein
G372_RS0109150	-0.444012	10.3894	5.00139	0.025327	5592	6224	8119	5387	14756	10348	11054	9073	cytochrome C
G372_RS0109155	-0.0277707	6.25488	0.0190015	0.890362	425	476	670	430	446	529	481	396	DNA mismatch repair protein MutS
G372_RS0109160	-0.235027	7.76459	1.67608	0.195446	1179	1294	1586	1039	1441	1743	1466	1375	stationary phase survival protein SurE
G372_RS0109165	-0.565483	7.67126	8.76471	0.00307115	870	997	1139	660	1868	1928	1672	1574	protein-L-isoaspartate O-methyltransferase
G372_RS0109170	0.093407	5.35949	0.234827	0.627968	250	244	315	174	387	301	227	230	lipoprotein B
G372_RS0109175	-1.0045	7.98871	18.0606	2.14e-05	769	926	1525	1765	1510	2354	1762	2053	peptidase M23
G372_RS0109180	-0.644838	9.5047	10.4451	0.00122975	3220	2814	4730	4140	5580	5625	5376	5570	RNA polymerase sigma factor
G372_RS0109185	0.016219	7.33049	0.00866295	0.925844	1072	1023	1160	926	1087	1013	929	936	hypothetical protein
G372_RS0109190	0.337316	8.7588	3.12127	0.0772767	3486	3533	3463	1505	2650	2737	2423	2598	aspartate aminotransferase
G372_RS0109195	0.536734	8.53498	8.49031	0.00357043	3470	2758	2543	1041	3598	2079	2105	2053	homoserine dehydrogenase
G372_RS0109200	0.0804361	8.85388	0.18405	0.667915	3008	3283	3162	1432	3899	3226	3029	3205	threonine synthase
G372_RS0109205	0.0657885	7.55608	0.144194	0.704146	1331	1245	1427	863	1240	1329	1166	1047	hypothetical protein
G372_RS0109210	-0.604413	9.00161	8.47107	0.00360839	1968	2488	3420	3133	3378	4179	3688	3586	hypothetical protein
G372_RS0109215	0.238161	7.75761	1.91442	0.166473	1740	1378	1639	1085	1611	1254	1218	1174	hypothetical protein
G372_RS0109220	0.298344	7.3886	2.34882	0.125378	1194	1129	1525	1253	771	785	811	784	tRNA-dihydrouridine synthase A
G372_RS0109225	0.508581	7.48448	8.34523	0.00386702	1579	1433	1441	653	1270	1012	998	897	cupin
G372_RS0109230	0.663012	8.87919	9.53356	0.00201748	4424	4168	4170	1233	2972	2608	2481	2553	adenylosuccinate lyase
G372_RS0109235	-0.199017	8.52252	1.28276	0.257386	2051	2112	2477	1321	3153	2730	2732	2633	fumarate hydratase
G372_RS0109240	-0.744822	9.44108	17.1065	3.53e-05	3021	2346	3358	2320	8332	5531	6070	6034	hypothetical protein
G372_RS0109245	-0.692298	8.60613	15.3529	8.92e-05	1941	1309	2190	1577	3778	3269	3093	3270	phosphohydrolase
G372_RS0109250	-0.26307	7.447	1.47844	0.224019	1006	612	1079	737	2365	1278	1139	1073	hypothetical protein
G372_RS0109255	-0.0567243	9.8958	0.10025	0.75153	5461	5328	5772	2865	11521	6274	6896	6724	aconitate hydratase
G372_RS0109260	0.768617	6.76452	16.1771	5.77e-05	1002	931	1156	574	443	498	436	431	lysogenization protein HflD
G372_RS0109265	0.0940591	6.22405	0.277516	0.598334	580	441	518	333	607	500	478	403	thiouridylase
G372_RS0109270	-0.154384	4.70843	0.512418	0.474094	136	141	187	126	232	171	208	136	NUDIX hydrolase
G372_RS0109275	-0.15298	9.55623	0.843838	0.358301	4775	4395	4849	2984	6178	5744	5016	5216	isocitrate dehydrogenase
G372_RS0109280	1.14586	9.98199	20.8961	4.85e-06	13048	6780	6409	3413	13555	4167	3495	3568	ATP-dependent Clp protease ClpS
G372_RS0109285	-0.0488388	10.7905	0.0866301	0.768506	11600	10782	11309	7082	15779	12124	11858	11788	ATP-dependent Clp protease ATP-binding protein
G372_RS0109290	1.23798	7.63546	28.1293	1.13e-07	2120	2142	2482	763	563	691	585	754	translation initiation factor IF-1
G372_RS0109295	0.284129	8.13156	1.34105	0.246849	1857	2525	2463	835	1497	2195	1615	1512	malonyl CoA-ACP transacylase
G372_RS0109300	0.416239	7.49936	3.85307	0.0496549	1394	1627	1599	644	939	1225	926	939	3-ketoacyl-ACP reductase
G372_RS0109305	0.43659	9.87684	3.36909	0.0664306	9013	8387	7653	3211	4069	6515	4334	5147	acyl carrier protein
G372_RS0109310	0.385125	10.5747	4.00827	0.0452775	13081	12609	12284	5405	8783	9435	8341	8803	3-oxoacyl-ACP synthase
G372_RS0109315	1.1973	8.36393	36.9628	1.2e-09	4209	2903	2752	1418	2236	1166	1138	1175	hypothetical protein
G372_RS0109320	-0.0438027	7.57456	0.0668597	0.795965	1303	1206	1309	792	1380	1317	1300	1229	hypothetical protein
G372_RS0109325	0.422621	6.45743	4.71381	0.0299213	753	502	604	343	1054	462	477	451	aminodeoxychorismate lyase
G372_RS0109330	-0.181943	6.04954	0.862708	0.352982	349	376	445	340	570	407	487	416	thymidylate kinase
G372_RS0109335	-0.401156	6.39927	4.71673	0.0298704	419	385	503	355	870	642	651	581	DNA-directed DNA polymerase
G372_RS0109340	-0.680169	7.09115	12.63	0.000379606	689	572	890	555	814	1287	1121	1091	pilus biogenesis protein PilZ
G372_RS0109345	-0.332622	7.79608	3.57043	0.0588172	1254	907	1373	831	2499	1621	1680	1590	class V aminotransferase
G372_RS0109350	-0.0872611	6.20325	0.224929	0.63531	507	394	581	349	476	459	477	524	adenosylmethionine-8-amino-7-oxononanoate aminotransferase
G372_RS0109355	-1.31863	7.47197	35.8801	2.1e-09	425	522	739	709	1679	1920	1523	1751	hypothetical protein
G372_RS0109360	-0.22446	5.36543	1.45394	0.227896	251	222	276	158	326	347	295	257	hypothetical protein
G372_RS0109365	0.140369	6.86663	0.423694	0.515099	878	926	898	405	611	899	690	694	N/A
G372_RS0109370	0.836174	6.67994	15.3721	8.83e-05	1226	858	815	300	670	478	530	470	hypoxanthine phosphoribosyltransferase
G372_RS0109375	0.547902	9.66068	2.76948	0.0960774	7274	9437	6972	1889	2416	5610	4176	3811	hypothetical protein
G372_RS0109380	-0.0976098	6.98296	0.315231	0.574488	819	715	760	430	1262	959	912	799	beta-hexosaminidase
G372_RS0109385	0.00638496	8.25153	0.00138546	0.970308	2115	2087	2187	1353	1915	2015	1857	2078	excinuclease ABC subunit B
G372_RS0109390	-0.00324499	8.06038	0.000314251	0.985857	1914	1695	1848	874	2004	1949	1820	1830	aspartate aminotransferase
G372_RS0109395	0.220276	5.01311	0.852618	0.355813	327	233	233	118	139	232	190	174	N/A
G372_RS0109400	0.242906	5.6327	1.45677	0.227445	440	321	374	294	274	321	222	248	hypothetical protein
G372_RS0109405	-0.621271	7.20108	11.5117	0.000691582	749	709	795	533	1082	1388	1106	1277	hypothetical protein
G372_RS0109410	-0.988131	6.58456	21.4386	3.65e-06	328	387	490	291	687	1015	920	882	hypothetical protein
G372_RS0109420	-0.910958	6.36057	20.6021	5.65e-06	290	334	390	281	720	855	630	791	hypothetical protein
G372_RS0109425	-0.172258	5.77896	0.716652	0.397244	361	274	299	144	610	339	414	471	hypothetical protein
G372_RS0109430	-0.243357	7.00375	1.88845	0.169377	800	595	707	388	1474	950	871	1043	hypothetical protein
G372_RS0109435	-0.336021	6.75255	3.18168	0.0744679	732	534	667	380	769	795	806	917	hypothetical protein
G372_RS0109440	-0.258345	7.19127	1.88605	0.169648	798	862	992	640	1060	1195	839	1134	hypothetical protein
G372_RS0109445	-0.0136285	5.6327	0.00312867	0.955394	369	241	430	395	204	317	282	196	hypothetical protein
G372_RS0109450	-0.941971	5.02627	16.3402	5.29e-05	126	131	221	200	121	346	234	239	hypothetical protein
G372_RS0109455	-0.210683	6.20703	0.986627	0.320568	379	362	430	343	897	523	488	444	hypothetical protein
G372_RS0109460	-1.25203	8.0229	34.7673	3.72e-09	652	727	999	837	3070	2613	2593	2339	cytochrome C
G372_RS0109465	-1.661	8.808	67.818	1.79e-16	1044	853	1160	965	5556	4535	4928	5114	cytochrome C
G372_RS0109470	0.129214	6.86135	0.45585	0.49957	769	905	1029	682	445	733	597	631	fuculose phosphate aldolase
G372_RS0109475	-0.193376	6.72284	1.05105	0.305265	657	606	829	529	578	849	652	667	NUDIX hydrolase
G372_RS0109480	-0.153224	5.72683	0.460339	0.497466	269	411	441	307	186	413	323	277	DNA-binding protein
G372_RS0109485	-0.0465511	7.4662	0.0719589	0.788506	1172	967	1187	793	1633	1143	1094	1194	dihydroxy-acid dehydratase
G372_RS0109490	-0.724066	6.53318	14.9741	0.000109	380	414	531	450	686	850	708	723	membrane protein
G372_RS0109495	-1.14558	9.00088	34.1428	5.12e-09	1514	1241	1584	1074	8265	4839	4644	4935	UTP--glucose-1-phosphate uridylyltransferase
G372_RS0109500	-1.33499	8.48254	48.4155	3.45e-12	1144	785	1094	658	4488	3605	3647	3950	competence protein ComEA
G372_RS0109505	-0.658422	7.20195	13.7809	0.000205419	655	591	730	508	1598	1248	1241	1202	N/A
G372_RS0109510	-0.0184707	7.7961	0.0117875	0.913543	1528	1351	1646	926	1598	1607	1426	1403	hypothetical protein
G372_RS0109515	0.61308	6.63752	9.84898	0.00169926	941	939	874	538	344	516	400	420	hypothetical protein
G372_RS0109520	0.533713	7.87212	7.51395	0.0061223	2170	2169	2071	1223	776	1217	1044	1059	transcriptional regulator
G372_RS0109525	0.798969	11.7874	19.4641	1.03e-05	38545	29881	27768	13156	25193	17536	15359	16220	30S ribosomal protein S1
G372_RS0109530	0.293444	8.77912	1.75836	0.184829	4716	2828	2991	1369	2836	2946	2500	2780	cytidylate kinase
G372_RS0109535	-0.0758572	8.22724	0.204131	0.651407	1866	1651	1900	1077	3140	2233	1993	1942	3-phosphoshikimate 1-carboxyvinyltransferase
G372_RS0109540	-0.0610674	7.84474	0.129709	0.718734	1655	1223	1410	899	2228	1650	1498	1487	prephenate dehydrogenase
G372_RS0109545	-0.196668	8.24726	1.36507	0.24266	1833	1605	2007	1325	2662	2178	2164	2003	histidinol-phosphate aminotransferase
G372_RS0109555	-0.49312	5.62925	4.02803	0.0447502	350	241	223	143	358	606	343	322	transporter
G372_RS0109560	0.585384	8.7699	8.69453	0.00319167	4164	3740	4003	1836	2003	2321	2403	1814	hypothetical protein
G372_RS0109565	-0.0292055	9.05924	0.02338	0.878473	3272	2690	3644	2405	5928	3198	3449	3379	aminopeptidase N
G372_RS0109570	0.758161	5.05239	14.1515	0.000168665	266	243	304	142	325	163	149	127	preprotein translocase subunit TatD
G372_RS0109575	-0.429999	5.47336	4.98378	0.0255861	246	191	228	153	492	419	346	265	hypothetical protein
G372_RS0109580	-0.623572	6.56716	10.4677	0.00121477	453	310	460	344	1255	772	689	768	hypothetical protein
G372_RS0109585	-0.174569	6.20823	0.640202	0.423638	433	256	476	290	1060	498	478	459	hypothetical protein
G372_RS0109590	-0.645745	6.01274	8.91651	0.00282604	264	230	380	302	694	602	471	422	glycine cleavage system protein R
G372_RS0109600	-0.032276	5.54599	0.0282698	0.866476	323	296	314	231	326	375	258	258	BolA
G372_RS0109605	0.637283	4.99607	8.04178	0.00457106	276	203	270	163	306	171	121	132	hypothetical protein
G372_RS0109610	1.43591	5.46532	45.4197	1.59e-11	470	494	457	288	137	130	101	93	hypothetical protein
G372_RS0109615	0.390934	6.24344	4.35472	0.0369066	591	484	503	286	898	434	418	383	N/A
G372_RS0109620	-0.032478	6.1682	0.0328004	0.856282	529	424	508	289	511	545	440	467	3-dehydroquinate dehydratase
G372_RS0109625	-0.297242	6.1847	2.19366	0.13858	449	402	418	195	600	628	579	547	acetyl-CoA carboxylase biotin carboxyl carrier protein
G372_RS0109630	0.0626679	7.9347	0.138171	0.710106	1657	1455	1602	844	2530	1695	1636	1487	acetyl-CoA carboxylase biotin carboxylase subunit
G372_RS0109635	0.14653	7.46501	0.661231	0.416126	1105	1027	1154	581	2257	1067	1159	1070	50S ribosomal protein L11 methyltransferase
G372_RS0109640	0.177878	4.80661	0.79845	0.371557	173	196	190	82	282	198	166	175	hypothetical protein
G372_RS0109645	0.713618	6.61538	13.207	0.000278903	1026	734	933	411	558	500	490	387	tRNA-dihydrouridine synthase B
G372_RS0109650	0.235018	6.9973	1.76477	0.184031	920	816	1018	645	1015	734	703	704	hypothetical protein
G372_RS0109655	0.863273	8.37003	23.0547	1.57e-06	3253	2836	3333	1682	1656	1427	1380	1210	inositol-phosphate phosphatase
G372_RS0109660	-0.22665	7.2143	1.25066	0.263427	844	978	1028	529	922	1241	990	1131	hypothetical protein
G372_RS0109665	-0.250042	5.87241	1.50825	0.219406	327	232	381	252	696	409	417	364	phosphoglycerate mutase
G372_RS0109670	-0.604466	5.23525	9.45553	0.00210513	192	129	227	171	350	317	272	290	N-acetyl-anhydromuranmyl-L-alanine amidase
G372_RS0109675	0.561332	4.206	3.99794	0.045556	174	76	148	92	223	76	76	92	hypothetical protein
G372_RS0109680	0.177707	4.49665	0.713663	0.39823	179	134	163	142	154	132	112	114	hypothetical protein
G372_RS0109685	0.034978	7.55712	0.0424336	0.836795	1234	1110	1246	708	1915	1342	1184	1153	ATP-dependent DNA helicase Rep
G372_RS0109690	-0.112632	6.31978	0.403216	0.525433	493	435	592	383	617	534	517	530	N/A
G372_RS0109695	-0.0878884	5.90134	0.225966	0.634531	390	276	416	246	615	431	398	355	membrane protein
G372_RS0109700	-0.643817	6.07363	8.07286	0.00449332	254	268	432	389	584	549	504	455	beta-lactamase
G372_RS0109705	-1.33726	5.3335	29.7449	4.93e-08	109	110	237	157	210	461	378	400	hypothetical protein
G372_RS0109710	-0.182017	5.89801	0.907488	0.340782	327	248	379	212	788	415	408	395	phosphopantothenoylcysteine decarboxylase
G372_RS0109715	-0.189025	5.32356	0.915767	0.338589	212	222	229	106	449	329	312	259	N/A
G372_RS0109720	0.597602	5.19516	7.35603	0.00668382	268	273	338	217	272	181	173	127	methionine sulfoxide reductase A
G372_RS0109725	0.540368	6.59649	8.26037	0.00405198	833	631	775	438	933	497	480	446	aldose sugar dehydrogenase YliI
G372_RS0109730	0.000597894	3.76054	5.72e-06	0.998093	68	80	86	70	148	99	74	64	hypothetical protein
G372_RS0109735	-0.353845	5.55041	3.0749	0.0795097	212	243	280	196	477	396	345	287	lipid A biosynthesis acyltransferase
G372_RS0109740	-0.293613	5.67502	2.68862	0.101068	289	253	321	216	464	386	354	364	hypothetical protein
G372_RS0109745	-0.28623	6.74078	2.81287	0.0935109	667	548	700	464	806	834	739	761	potassium transporter
G372_RS0109750	-0.185724	8.10054	1.17248	0.278893	1632	1412	1871	1223	2461	2034	1844	1782	potassium transporter peripheral membrane protein
G372_RS0109755	-0.0820805	8.81271	0.211948	0.645245	2690	2147	2885	1687	5574	3112	2878	2932	nitrogen assimilation regulatory protein NtrX
G372_RS0109760	-0.0523259	8.0863	0.0919772	0.761678	1876	1331	1748	1029	2939	1766	1836	1817	histidine kinase
G372_RS0109765	0.0260483	5.8291	0.0196184	0.888608	408	325	445	310	368	384	309	335	hypothetical protein
G372_RS0109770	0.336351	6.23851	1.93769	0.16392	503	356	474	274	1331	464	353	342	16S rRNA methyltransferase
G372_RS0109775	0.798989	6.02213	12.2404	0.000467666	561	401	508	259	910	301	278	241	methionyl-tRNA formyltransferase
G372_RS0109780	0.253517	7.98348	1.73523	0.187744	1698	1704	2325	1732	1310	1333	1209	1276	peptide deformylase
G372_RS0109785	-0.803684	10.1378	15.7401	7.27e-05	4149	4156	6062	5333	11147	9315	9543	8854	peptidoglycan-binding protein
G372_RS0109790	-0.0922606	6.22087	0.10754	0.742963	391	264	385	283	1460	567	358	367	DNA processing protein DprA
G372_RS0109795	0.00200261	7.1885	8.79e-05	0.992519	971	685	1226	893	1101	913	832	795	hypothetical protein
G372_RS0109800	0.263468	9.2523	2.45307	0.117295	4833	3546	4515	2347	6131	3712	3460	3551	DNA topoisomerase I
G372_RS0109805	0.744665	3.63882	7.67456	0.00560046	111	78	107	73	113	61	50	34	tRNA threonylcarbamoyladenosine biosynthesis protein RimN
G372_RS0109810	-0.373618	6.68176	4.3442	0.0371353	589	498	578	328	978	772	860	794	coproporphyrinogen III oxidase
G372_RS0109815	0.00194098	5.72447	0.00010115	0.991976	320	216	270	124	945	379	351	293	delta-aminolevulinic acid dehydratase
G372_RS0109820	0.0572056	5.04773	0.0696099	0.791906	184	121	161	78	699	222	197	165	shikimate 5-dehydrogenase
G372_RS0109825	-0.0961683	5.66394	0.282159	0.59529	332	262	372	182	431	371	362	329	4-hydroxybenzoate polyprenyltransferase
G372_RS0109830	-0.339365	4.86562	2.53994	0.110999	124	155	199	152	246	213	196	198	hypothetical protein
G372_RS0109835	0.131045	7.1705	0.338511	0.56069	1050	1110	1364	730	449	990	741	797	hypothetical protein
G372_RS0109840	0.19063	8.00958	1.07819	0.299103	1974	1364	1694	934	3095	1426	1681	1522	biotin synthase
G372_RS0109845	0.671202	4.9416	9.35229	0.00222708	306	182	217	122	362	158	140	126	hypothetical protein
G372_RS0109850	-0.26038	4.72491	1.82693	0.17649	139	112	153	79	344	208	192	174	8-amino-7-oxononanoate synthase
G372_RS0109855	1.02512	2.56484	13.7281	0.000211273	65	33	54	25	54	23	20	20	hypothetical protein
G372_RS0109860	-0.0750671	5.38615	0.153419	0.695289	253	220	301	205	373	271	250	276	hypothetical protein
G372_RS0109865	-0.86469	5.53823	13.0649	0.000300878	175	113	184	167	768	397	372	324	hypothetical protein
G372_RS0109875	-0.0803301	8.7089	0.231513	0.630404	2926	2289	2763	1885	3518	2913	2760	2629	hypothetical protein
G372_RS0109880	0.0606396	8.74101	0.119657	0.729407	3117	2046	2486	1258	5816	2789	2891	2666	dihydroxy-acid dehydratase
G372_RS0109885	-0.235676	6.2432	1.26834	0.260079	428	415	489	375	633	713	416	427	heavy metal transporter
G372_RS0109890	0.807117	5.90889	16.0077	6.31e-05	690	405	527	252	437	269	248	280	hypothetical protein
G372_RS0109895	-0.551908	7.72822	8.8087	0.00299797	987	779	1145	800	2616	1703	1686	1539	N-acetylglutamate synthase
G372_RS0109900	-0.607142	7.74084	8.7968	0.00301759	962	896	1422	1348	1454	1777	1560	1374	sterol desaturase
G372_RS0109905	-0.65407	8.27284	9.98281	0.00158008	1253	1189	1915	1604	2848	2388	2379	2377	molecular chaperone DnaK
G372_RS0109910	-0.313565	6.30756	2.89063	0.0890961	425	403	541	278	665	663	625	532	phosphoesterase
G372_RS0109915	-0.645825	6.1942	11.7814	0.00059827	321	357	414	283	551	627	606	622	aminoglycoside phosphotransferase
G372_RS0109920	0.125077	5.67877	0.237621	0.62593	319	230	335	247	743	267	267	295	mannose-1-phosphate guanylyltransferase
G372_RS0109925	-0.0269782	5.74898	0.0166195	0.897423	335	316	408	333	367	403	264	283	hypothetical protein
G372_RS0109930	-0.879553	7.7741	14.9769	0.000108836	720	621	1082	864	2991	1950	1838	1601	hypothetical protein
G372_RS0109935	-1.44855	7.71254	25.8826	3.63e-07	354	627	1151	1133	1175	2375	1932	1869	RNA polymerase subunit sigma-24
G372_RS0109940	-0.605057	5.60941	8.02932	0.00460262	174	185	284	184	594	413	383	356	hypothetical protein
G372_RS0109945	-0.364309	5.83859	3.75184	0.0527494	319	233	350	239	606	412	437	395	glutamate--cysteine ligase GCS2
G372_RS0109950	-0.130103	6.19232	0.429274	0.512345	442	332	548	360	685	516	479	422	succinylglutamate desuccinylase
G372_RS0109955	-0.826677	10.0208	21.7198	3.16e-06	4178	3207	4901	2967	12974	9036	8708	9783	hypothetical protein
G372_RS0109960	0.731764	5.81632	9.63325	0.00191086	575	518	546	165	247	296	281	271	hypothetical protein
G372_RS0109965	0.746773	2.95495	6.76635	0.00928926	92	55	49	35	56	48	18	33	N/A
G372_RS0109970	0.242735	4.89005	1.35761	0.243952	193	214	267	147	180	211	143	145	ferredoxin
G372_RS0109975	-0.166737	6.67268	0.640729	0.423447	590	690	772	411	565	882	603	711	hypothetical protein
G372_RS0109980	0.0750427	5.78071	0.121403	0.727518	367	252	322	217	802	350	315	304	hypothetical protein
G372_RS0109985	-0.625752	5.97399	8.01985	0.00462673	241	255	376	298	627	597	484	381	N/A
G372_RS0109990	-0.605371	8.66475	8.38991	0.00377309	1680	1432	1916	1483	5957	3094	3182	3032	sucrose phosphate synthase
G372_RS0109995	-0.780103	7.89584	18.402	1.79e-05	1043	747	1194	865	2759	1979	2004	2031	alkaline invertase
G372_RS0110000	-0.763574	4.13747	13.2038	0.000279387	87	71	91	57	129	169	168	131	TetR family transcriptional regulator
G372_RS0110005	-1.01396	4.19364	20.3196	6.55e-06	65	59	105	63	129	155	188	172	hypothetical protein
G372_RS0110010	-0.669231	5.53335	10.0013	0.00156432	166	214	236	198	466	409	338	374	RND transporter
G372_RS0110015	-0.267314	7.15192	1.3315	0.248539	760	605	924	828	1502	894	902	913	acriflavin resistance protein
G372_RS0110020	-0.798609	7.35551	11.8658	0.00057175	620	559	1114	1088	1081	1254	1240	1267	diguanylate phosphodiesterase
G372_RS0110025	-1.21127	5.29945	19.5359	9.87e-06	101	149	258	221	137	442	390	265	methionine sulfoxide reductase B
G372_RS0110030	-0.842005	5.74895	18.9973	1.31e-05	205	173	270	198	601	478	471	432	MFS transporter
G372_RS0110035	-1.41082	5.90304	40.3241	2.15e-10	143	142	270	247	537	634	592	541	N/A
G372_RS0110040	-0.780755	5.2025	11.9872	0.00053566	164	105	212	195	354	310	296	257	hypothetical protein
G372_RS0110045	-0.73265	3.96468	10.6024	0.00112944	54	64	93	77	129	138	118	117	hypothetical protein
G372_RS0110050	-0.740214	3.08288	5.86083	0.0154815	24	16	33	29	173	71	52	48	type 11 methyltransferase
G372_RS0110055	-1.39783	7.59729	28.8044	8.01e-08	462	348	570	616	3431	1875	1650	1620	hypothetical protein
G372_RS0110060	-1.52	3.638	18.697	1.53e-05	15	24	39	53	193	135	104	85	hypothetical protein
G372_RS0110065	-1.34498	5.41556	34.0897	5.26e-09	119	88	168	174	506	392	398	393	aldolase
G372_RS0110070	-0.915325	5.9568	22.6962	1.9e-06	241	177	227	172	896	564	560	505	hypothetical protein
G372_RS0110075	-0.822351	5.68755	16.487	4.9e-05	211	193	263	286	439	418	401	416	peptidase S1
G372_RS0110080	0.0633325	5.50114	0.115431	0.734044	319	250	361	228	337	280	272	267	formyltetrahydrofolate deformylase
G372_RS0110085	-0.203015	7.93147	1.24065	0.265345	1441	1477	1881	1137	1371	1666	1797	1673	4-hydroxy-3-methylbut-2-enyl diphosphate reductase
G372_RS0110090	-0.226058	7.31939	1.1572	0.282047	878	1129	1135	605	866	1314	1141	1118	peptidylprolyl isomerase
G372_RS0110095	0.574433	6.82976	9.27012	0.00232923	1143	774	785	340	1144	589	591	655	peptidase A8
G372_RS0110100	0.578824	10.073	12.3982	0.000429758	9248	7843	8842	4048	9884	5611	5428	5537	isoleucyl-tRNA synthetase
G372_RS0110105	0.570769	7.2531	8.41804	0.00371516	1316	999	1319	753	1332	831	626	710	FMN adenylyltransferase
G372_RS0110110	0.268998	6.48434	2.35109	0.125196	697	564	708	361	750	523	572	475	membrane protein
G372_RS0110115	0.407736	14.3087	3.40589	0.064964	132556	173424	228369	143906	43312	87639	90286	90732	cold-shock protein
G372_RS0110120	-0.177876	6.17294	0.84507	0.357951	438	368	351	170	920	538	536	548	short-chain dehydrogenase
G372_RS0110125	0.049404	6.28798	0.0459466	0.830273	453	407	554	434	866	457	431	436	hypothetical protein
G372_RS0110130	-0.198545	8.63892	1.18618	0.276101	2440	1887	2516	1868	4056	2769	2642	2603	hypothetical protein
G372_RS0110135	0.152506	8.1464	0.397691	0.528284	1762	1197	1848	1124	4725	1567	1576	1520	heme ABC transporter ATPase
G372_RS0110140	-0.565504	8.14782	7.32312	0.00680733	1195	1071	1553	1201	3535	2066	2112	2245	universal stress protein
G372_RS0110145	0.485316	8.57069	3.32914	0.0680624	3336	3661	3446	991	1554	2306	2186	2155	sulfur deprivation response regulator
G372_RS0110150	0.110035	9.62313	0.19373	0.65983	4841	7374	6300	2558	3535	5805	5223	4769	phosphoribulokinase
G372_RS0110155	0.252901	4.88985	1.44057	0.230048	201	213	171	104	333	218	160	149	hypothetical protein
G372_RS0110160	-0.142815	5.7591	0.603496	0.437247	349	260	295	188	655	389	376	353	histidine kinase
G372_RS0110165	-0.188665	6.3074	1.05948	0.303333	485	451	442	277	772	610	616	495	aldo-keto reductase
G372_RS0110170	0.711137	3.84611	10.1391	0.00145158	141	95	104	59	147	72	60	61	DNAase
G372_RS0110175	0.255342	7.05035	2.1558	0.142032	1059	832	1050	579	1032	788	822	691	heme biosynthesis protein HemY
G372_RS0110180	0.105338	6.28757	0.334826	0.562831	532	400	499	262	1007	495	521	446	hypothetical protein
G372_RS0110185	0.370432	6.10504	4.23125	0.0396861	508	416	498	238	836	411	358	384	1-acyl-sn-glycerol-3-phosphate acyltransferase
G372_RS0110190	0.588194	7.95995	6.97085	0.00828483	2193	1239	1382	683	4637	1278	1144	1190	glycyl-tRNA synthetase
G372_RS0110195	-0.174555	7.21871	0.927406	0.335538	854	897	1114	691	974	981	1138	967	glycyl-tRNA synthetase
G372_RS0110200	-0.908392	6.30026	20.65	5.51e-06	279	276	441	355	666	673	673	704	cation transporter
G372_RS0110205	-0.067315	9.26261	0.151789	0.696831	3886	4102	4047	2565	4604	4611	4091	3815	glutamine synthetase
G372_RS0110210	0.482774	5.17242	6.41742	0.0113006	301	268	282	108	312	211	218	181	lipid A biosynthesis acyltransferase
G372_RS0110215	0.453886	5.43385	5.68911	0.0170705	408	282	324	129	383	263	247	231	potassium ABC transporter ATPase
G372_RS0110220	1.07782	3.15425	17.6511	2.65e-05	101	60	88	46	58	33	28	29	hypothetical protein
G372_RS0110225	-0.612057	5.92623	11.6733	0.000634026	293	268	342	234	509	512	504	492	proline iminopeptidase
G372_RS0110230	0.169781	4.80401	0.632959	0.426272	217	173	143	87	326	219	143	162	N/A
G372_RS0110235	-0.0357708	9.0476	0.00613338	0.937577	3374	6424	2436	656	1843	5061	4093	3460	hypothetical protein
G372_RS0110240	-0.632661	7.55548	13.0311	0.000306354	817	723	965	581	2200	1688	1530	1515	glucosamine--fructose-6-phosphate aminotransferase
G372_RS0110245	-0.755565	7.70768	16.4062	5.11e-05	876	928	1058	698	1761	1971	1751	1890	N/A
G372_RS0110250	-0.464367	8.86626	4.91765	0.0265836	2017	2231	1962	1038	6319	4325	3864	3487	F0F1 ATP synthase subunit epsilon
G372_RS0110255	-0.462563	11.2713	4.82443	0.0280592	13027	11293	10172	4900	30564	21431	20576	21578	F0F1 ATP synthase subunit beta
G372_RS0110260	0.0217604	10.7314	0.00813959	0.928113	12695	11540	8449	3422	16200	13848	11571	12899	F0F1 ATP synthase subunit gamma
[truncated: 614 more rows]
